# Supplementary material for: Integrated Transcriptome and Metabolome Analysis to Identify Sugarcane Gene Defense against Fall Armyworm (Spodoptera frugiperda) Herbivory
Source: Int J Mol Sci. 2022 Nov 8;23(22):13712. doi: 10.3390/ijms232213712 (PMC9694286; doi:10.3390/ijms232213712)
Supplement: Supplementary file 1 [file ijms-23-13712-s001.zip]

Archive with 13 entries (11 files):
- ijms-1999975-supplementary/
- ijms-1999975-supplementary/Table S/
- ijms-1999975-supplementary/Table S/Table S1.xlsx
- ijms-1999975-supplementary/Table S/Table S10 HS.vs.CS_neg_corr_data.xls
- ijms-1999975-supplementary/Table S/Table S11 HS.vs.CS_pos_corr_data.xls
- ijms-1999975-supplementary/Table S/Table S2.xls
- ijms-1999975-supplementary/Table S/Table S3 HSvsCS.DEG_KEGG_pathway_enrichment_result.xls
- ijms-1999975-supplementary/Table S/Table S4 HSvsCS_up.DEG_GO_enrichment_result.xls
- ijms-1999975-supplementary/Table S/Table S5.xlsx
- ijms-1999975-supplementary/Table S/Table S6.xlsx
- ijms-1999975-supplementary/Table S/Table S7.xlsx
- ijms-1999975-supplementary/Table S/Table S8.xlsx
- ijms-1999975-supplementary/Table S/Table S9.xlsx
