# Supplementary material for: Integrated Transcriptome and Metabolome Analysis to Identify Sugarcane Gene Defense against Fall Armyworm (Spodoptera frugiperda) Herbivory
Source: Int J Mol Sci. 2022 Nov 8;23(22):13712. doi: 10.3390/ijms232213712 (PMC9694286; doi:10.3390/ijms232213712)
Supplement: Supplementary file 1 [file ijms-23-13712-s001.zip › ijms-1999975-supplementary/Table S/Table S1.xlsx]

## Sheet: Sheet1
Sample	Raw Reads	Clean Reads	Clean Bases	Error(%)	Q20(%)	Q30(%)	GC Content(%)
HS_1	23024154	21979721	6.59G	0.02	98.28	94.8	49.72
HS_2	21768885	20966571	6.29G	0.02	98.08	94.18	49.61
HS_3	22811145	21807378	6.54G	0.03	97.95	94.12	48.82
CS_1	21519508	20664213	6.20G	0.02	98.14	94.4	45.37
CS_2	21570386	20578066	6.17G	0.03	97.89	94.12	47.2
CS_3	22620331	21608235	6.48G	0.03	97.58	93.41	46.69
