# Supplementary material for: Integrated Transcriptome and Metabolome Analysis to Identify Sugarcane Gene Defense against Fall Armyworm (Spodoptera frugiperda) Herbivory
Source: Int J Mol Sci. 2022 Nov 8;23(22):13712. doi: 10.3390/ijms232213712 (PMC9694286; doi:10.3390/ijms232213712)
Supplement: Supplementary file 1 [file ijms-23-13712-s001.zip › ijms-1999975-supplementary/Table S/Table S10 HS.vs.CS_neg_corr_data.xls]

	Cluster-29098.13740	Cluster-29098.19669	Cluster-29098.17286	Cluster-29098.26731	Cluster-29098.17436	Cluster-29098.18203	Cluster-29098.19112	Cluster-29098.23768	Cluster-29098.18194	Cluster-29098.22166	Cluster-29098.23460	Cluster-29098.22449	Cluster-29098.12355	Cluster-29098.20241	Cluster-29098.21508	Cluster-29098.19442	Cluster-29098.13309	Cluster-29098.12911	Cluster-34495.0	Cluster-29098.7877	Cluster-29098.16384	Cluster-29098.18526	Cluster-29098.14284	Cluster-29098.6325	Cluster-29098.12516	Cluster-29098.20436	Cluster-29098.14133	Cluster-29098.6799	Cluster-29098.19666	Cluster-29098.12729	Cluster-29098.24609	Cluster-29098.17687	Cluster-29098.10703	Cluster-29098.19111	Cluster-29098.18546	Cluster-29098.26452	Cluster-29098.21942	Cluster-29098.20694	Cluster-29098.18383	Cluster-29098.19185	Cluster-29098.19575	Cluster-29098.4396	Cluster-29098.11270	Cluster-29098.24052	Cluster-29098.19316	Cluster-29098.12344	Cluster-29098.19567	Cluster-17416.1	Cluster-29098.12545
Com_1272_neg	0.749772265670968	0.753566519732378	0.723153031100765	0.712538979337655	0.722822724978435	0.666074789042476	0.703215782817971	0.682287371653573	0.651311433872318	0.633055006097393	0.630221442202521	0.703589793009779	0.695335926451823	0.658597711034035	0.603327147640002	0.812786551353781	0.815412987480983	0.842415506990084	0.716707175292902	0.706969411688454	0.713352468486281	0.633706137923825	0.901023904593638	0.890073629862578	0.921385851287375	0.931005959892236	0.584473776625305	0.564963853358967	0.590523646009963	0.561753915944179	0.546885995400043	0.545136278551964	0.63216415159132	0.613094121280607	0.522344963313779	0.499121825243716	0.497792825693758	0.454281569711718	0.540601129275318	0.536074060129131	0.550122119919602	0.513852003403341	0.520021623802097	0.565461020628894	0.57130096284634	0.544157871642399	0.458247011142973	0.441143922717652	0.428454708116718
Com_6655_neg	0.813846875432402	0.820597865485241	0.788279204718298	0.779763128820565	0.789925419427523	0.725645983805622	0.77795700243972	0.759744073242622	0.725432086274324	0.709355429278659	0.710279124225194	0.770359844510388	0.762970150444504	0.730910961766691	0.663599629053465	0.857847184781451	0.869348304370302	0.89070119605954	0.784171188668006	0.77539297508199	0.773068692643371	0.693126897883733	0.941551244114364	0.930232424605334	0.95612128539023	0.959243654740147	0.673252827972613	0.653664693680812	0.679595399234423	0.652847436623257	0.640106245168117	0.634183156144469	0.7162789191858	0.696750647447372	0.618032587277306	0.595940997343123	0.592567576881263	0.545206656574251	0.629659086450498	0.628315906080112	0.636674340589076	0.59309650760462	0.599526029706848	0.644558757488627	0.642979373923616	0.612352365404961	0.557448787431016	0.541217795042908	0.526889609155624
Com_5119_neg	0.654674136793574	0.65568775141299	0.629209015308934	0.611955259857825	0.623973406935257	0.576735283362552	0.600306764377391	0.574640142587191	0.549358833493183	0.526611285661493	0.519011673013095	0.599536254283149	0.590724954162967	0.54921229442455	0.507550758421314	0.734152248950148	0.727266113787838	0.764043688190677	0.626040364443071	0.614644825891745	0.629935394109972	0.552410584992815	0.834590684763497	0.825911220957302	0.861149694230867	0.878981691903994	0.475281310037523	0.454789544361981	0.47826807726778	0.448409036265819	0.432041796574485	0.432720040644991	0.522443900553176	0.50761371067706	0.404130381762627	0.380159825685915	0.379339227024517	0.339124088235483	0.425851551751596	0.417152690216457	0.434182890088335	0.412385378129661	0.419686919389815	0.462020301311598	0.473326206368728	0.457560303728696	0.336847630296447	0.318827331068273	0.309386614480204
Com_6287_neg	0.666286662495145	0.671148077911626	0.646971009694081	0.61996106781754	0.63631896096929	0.584262811506781	0.629879746997272	0.601393565108162	0.577662725068731	0.550826000208266	0.54470224954305	0.596601188691137	0.589315314727292	0.551725341775736	0.499213402428631	0.719784946395537	0.721175008072935	0.763140973292706	0.660795314986793	0.648380855626189	0.654696812646419	0.579356675916982	0.837560043935986	0.833103058518866	0.859306177979971	0.874638834426124	0.537257518171469	0.513381446026175	0.533546907928077	0.507549796188648	0.494757988627477	0.486220273678317	0.567094225490441	0.561038382898318	0.46655706475761	0.444191224820232	0.437074989704992	0.389929562650954	0.473208873359369	0.465355790749984	0.469430006062908	0.457099654688951	0.468475506527116	0.502509262925225	0.500665793943398	0.500760875486253	0.402240496781166	0.38459356574725	0.377155486874262
Com_820_neg	0.887100122905075	0.900975249772034	0.868334958060608	0.859668969987538	0.871024841197783	0.794282201302588	0.883057488437928	0.869953411519322	0.832329037251327	0.819558598743748	0.828388788502551	0.844673936398687	0.840207384976277	0.821302245408249	0.730082334375483	0.8786643143788	0.910547317513197	0.922077341912799	0.877348599197836	0.870525825968921	0.847168384421108	0.773230296693846	0.956361800750471	0.947181129164023	0.956398852807959	0.945548962124818	0.828519132545097	0.808469487273882	0.831706619275674	0.812592287632558	0.806582595700958	0.788500402704245	0.851094508119158	0.836327784460147	0.79064523662965	0.773043321543126	0.762872931132657	0.707949968344764	0.781297867765585	0.786602496415065	0.777061041044339	0.727029220974906	0.735514667473999	0.772594852526666	0.750368764322228	0.722905507191497	0.742463360384218	0.729214631238466	0.713693309862758
Com_9037_neg	0.883561746748211	0.897998596807418	0.866314065398092	0.85318627264583	0.866362638592546	0.789267946462597	0.882072043670033	0.866720867722738	0.830214312373547	0.814937396167118	0.823086581957162	0.834119988449491	0.829812761806737	0.810288827736743	0.717918527931835	0.872490720648469	0.904699040268847	0.920380469593429	0.88080264251713	0.873138937579419	0.849291903499316	0.774950210562177	0.959510353561866	0.951835462323625	0.959916601527554	0.950341682978671	0.833207897574918	0.811604197481691	0.833912936661344	0.81512488008902	0.809530349174115	0.78930755353747	0.851594865957121	0.839920859858897	0.792305177036694	0.774561891172485	0.762673055729519	0.705671001590081	0.779743429585635	0.7842855399327	0.771950188338697	0.727142751258665	0.737162333156099	0.772031926791281	0.747349819111385	0.726433741326205	0.743066144150297	0.729400563341807	0.714931270329621
Com_1750_neg	0.850725924554679	0.864252439716944	0.834298510730301	0.816119433721098	0.831012759321843	0.757134966532495	0.846331031031354	0.827612635323663	0.793670641004473	0.775054634142667	0.78077667457776	0.793585107083532	0.788992519705232	0.766599887149813	0.678899020113122	0.846529642085085	0.874764239635287	0.896952476156151	0.852590110958773	0.843690527441239	0.823602849369378	0.74891239380973	0.944280465673567	0.938123745001272	0.947839799609935	0.942557591489593	0.79563956502954	0.772640636008546	0.793974157334151	0.774461496202895	0.76819417110313	0.748046353623652	0.812569408751758	0.803875250418116	0.748580728504462	0.730128310326964	0.717671261484836	0.66057732714718	0.736339476791355	0.738654176619674	0.726559459791182	0.689923886342462	0.701212025933572	0.734355759858603	0.711038476309949	0.697661611780257	0.696594640785733	0.682106064138095	0.669354329719156
Com_5719_neg	0.785270011269931	0.795128321977084	0.767177840105383	0.744327841223789	0.760313554914204	0.694779362351393	0.766066925957058	0.742312605675901	0.712336371674839	0.689392550166796	0.689747853175455	0.720735418090563	0.714795991998148	0.684830771704182	0.611299825835926	0.807549954182729	0.824048510084854	0.856050732936245	0.784032558955361	0.773268946689216	0.764898404394776	0.68814274311175	0.917187856455562	0.911727512551216	0.92925131865588	0.933421515071266	0.69501107519374	0.671011090874859	0.692270691811	0.669315116777325	0.659899980030233	0.644569044520095	0.718151406024951	0.710585906691695	0.635810238410388	0.615111216705991	0.604768530975355	0.550859882766558	0.63189870081213	0.629539547678227	0.624534018783082	0.598466119576118	0.610115246375194	0.644366445522301	0.630340002921702	0.623116114308595	0.576867412771967	0.560564117205246	0.550008297563561
Com_6917_neg	0.764484421026276	0.777050780545086	0.751738813342258	0.724126954930367	0.742097319700762	0.675223382034737	0.760798317660707	0.737103908828019	0.709045311427912	0.685145306684165	0.687336321401546	0.694431870594594	0.690038670454999	0.665430431045968	0.585931404821315	0.76379217729202	0.786958104759971	0.819345679608844	0.779543334955176	0.768916724704755	0.753002530057234	0.681876354152351	0.877891756963625	0.87546528603927	0.884735310783344	0.885501904700453	0.718542489716357	0.693591873704451	0.711552208262467	0.692910190890013	0.686893753589543	0.665293086072218	0.727762447474529	0.726363751956275	0.664513248679883	0.646290658265935	0.631844635753915	0.575397567913908	0.649226135878484	0.64829935489761	0.633606717591119	0.613603099304864	0.627387671532999	0.65411428619799	0.630369270477753	0.633321149442612	0.611620029457021	0.596668558041715	0.587652474116191
Com_9007_neg	0.961093943497317	0.978692777919052	0.94225686829596	0.949523585713028	0.955308432157424	0.869627958358929	0.973356619304453	0.972405322954788	0.927990809979049	0.926864479638818	0.944508757761625	0.944675679334066	0.941964203558868	0.935773555332773	0.829280782568688	0.920117480210569	0.967250076626401	0.955983878207356	0.942081118048267	0.939835654218201	0.901323300111515	0.833437030364776	0.959634428195755	0.946714480967863	0.946697289441696	0.920027250278778	0.938407972761905	0.923530781037993	0.948022055160805	0.933793134652173	0.931663474372015	0.911500782589112	0.959755641054842	0.937617054580123	0.92523723116162	0.911691243995301	0.902238087966363	0.848590165672662	0.910641313086573	0.924035148224992	0.910192303238322	0.836019900636204	0.840648851330308	0.879429787848506	0.849447532706076	0.800847840440241	0.890662598907745	0.881267248297332	0.86095441810651
Com_686_neg	0.946904383575085	0.964711706522711	0.929170824727338	0.93503185586565	0.941293575556001	0.856390579011395	0.961275564236111	0.959957066500205	0.916473727837165	0.91481902976579	0.932356284063217	0.928829146718516	0.926357129433822	0.920758200984893	0.81460676246995	0.903267416764992	0.950687856213567	0.940309154383107	0.931215212706545	0.928867648366399	0.889836851140192	0.823327055559295	0.94444527469102	0.932287928959521	0.931111633032251	0.904571990918466	0.931070567406639	0.915988528203237	0.939650883816042	0.926147072240469	0.924510438719594	0.903482150870716	0.949825836223639	0.929194984858352	0.918137716953963	0.905014072845398	0.894896545443977	0.841218192840604	0.901830894658718	0.915105930580408	0.899812824939046	0.828105518719008	0.833193284415324	0.870265915824049	0.839074957990464	0.793350777222342	0.88449000026565	0.875290183806606	0.855573374653741
Com_5103_neg	0.963220801325998	0.979981487737302	0.942692398800147	0.953221032861003	0.957636839001527	0.872684409564509	0.971362876156427	0.971648696381124	0.926443270246425	0.92687270981773	0.944516433878427	0.951691868226112	0.948636333621328	0.941890509424841	0.837435955522123	0.927791950877391	0.973433073148632	0.959842284699212	0.937606445466131	0.935810962039218	0.899000964236519	0.830611886122622	0.961242216395121	0.947013514938969	0.949042579391098	0.922345362306462	0.928452312175694	0.914651309455169	0.940136306474235	0.925036570399637	0.922101135290967	0.904271208661315	0.95443299983545	0.92960187384917	0.916117154164723	0.902272219744123	0.894508309591796	0.842637001374258	0.905305309352103	0.918827999550233	0.908243910438901	0.830400537385439	0.83379718379733	0.874956512576469	0.848108462186646	0.7943091611412	0.881211549587736	0.871848143876261	0.850760426177527
Com_5897_neg	0.953532536042705	0.96995010633263	0.933848708671953	0.937335870459915	0.944493965159786	0.860535594004302	0.959461032728551	0.955099605884304	0.911857175675675	0.9075863204303	0.922736681929744	0.930356364425212	0.926934258305481	0.916464886237576	0.813806448864057	0.924028756935975	0.966597050824073	0.961523172501288	0.934883366810476	0.931318682526102	0.897546863611848	0.826532368299362	0.974084916894017	0.961692439781164	0.965272586183672	0.94314698571712	0.915103341868046	0.89873683904312	0.923553848312835	0.907272482246003	0.903616544063122	0.884588380063482	0.938747271906032	0.917662140801046	0.8942538394327	0.879121392283706	0.869871446609342	0.815593704797003	0.882368533497982	0.893474076978108	0.881877102601791	0.812881783247433	0.818374102633724	0.858034610539226	0.831089728218916	0.786600649981858	0.854754871330826	0.844013993179927	0.824625982178438
Com_3201_neg	0.965179987623688	0.984235880112583	0.94773898365114	0.958736165847679	0.963163556055305	0.87572267384738	0.985550165987436	0.988328502406188	0.942902770558813	0.945136354821468	0.965601528501759	0.955745808768312	0.953939283867879	0.95285853165346	0.841988856518318	0.909973638909971	0.962491200541161	0.944525690138245	0.947107259660344	0.946318541357778	0.902136985793666	0.838288443824322	0.93823480104645	0.925012655448598	0.920416877636012	0.888587543670552	0.963238636222412	0.949951156337914	0.973761919774469	0.962151472341594	0.961961878840676	0.940118583449381	0.980924235079781	0.958180967755172	0.958892878242663	0.947309817087799	0.937335609055427	0.884315704080561	0.940478058813708	0.95644765142496	0.939424578715642	0.86027492951103	0.86411794170089	0.901242542863837	0.86725601454376	0.815100711429143	0.930262181129499	0.922467031026736	0.901319692613017
Com_10534_neg	0.953245573094358	0.972132678313208	0.936618725662999	0.943523367128672	0.949499233844212	0.863048581296325	0.97304083530342	0.973297489672743	0.929291595147761	0.928929613728702	0.948015561194483	0.937318030504398	0.93539813625112	0.932569792943223	0.823041092219578	0.900467750550458	0.951334120955601	0.938089881716109	0.939816428228957	0.938084088326736	0.89544386506821	0.830824982907869	0.93773657940973	0.925728460201128	0.921603202314828	0.892267187827239	0.9514544703834	0.936815713033743	0.959967592183763	0.947993966413937	0.94757879998291	0.924919002013249	0.96711007579165	0.946817369258566	0.942786040526171	0.930694843123983	0.919781904047594	0.865656035483596	0.923358156611152	0.937997026954821	0.920065901606746	0.846449407450338	0.851502575643236	0.887239481857123	0.852938214532784	0.806601849835054	0.912134463594257	0.903706545172235	0.883675186619063
Com_176_neg	0.921755087697477	0.943096148639795	0.909969958059702	0.9169965668282	0.922882990244926	0.836134629706711	0.957474543707566	0.960947989225579	0.918277251857425	0.920211144983372	0.94237965014887	0.908802420702245	0.908643339632337	0.91351291798408	0.7991692614732	0.844048870838915	0.902390580572443	0.88396794181538	0.919379664792929	0.919015912873629	0.867930725627058	0.811705966490821	0.873549994433643	0.863414547466187	0.850441744407477	0.815309337930803	0.964749496834881	0.95123179773564	0.97124886307399	0.964422522307966	0.967746768271931	0.940358674111607	0.968422570222905	0.951848226019378	0.966976465077598	0.958355118951964	0.944750511026102	0.890880070491407	0.937804714450951	0.955174861499558	0.929039970838114	0.856591671440979	0.862157186553614	0.891054821228039	0.848209704160934	0.80612452845131	0.945808766304296	0.939769388806667	0.920432688477304
Com_9951_neg	0.912620859682746	0.934221793925527	0.901890337666495	0.906700555022372	0.913433772169391	0.827049619454691	0.950146026112723	0.952659469925007	0.910871181942046	0.911682766478997	0.933530360191517	0.896473041239152	0.896479692549471	0.901396476291441	0.786979476527691	0.832890669468414	0.891389929748168	0.874854820286781	0.914219391174251	0.913515076772193	0.862098201877775	0.806447937704252	0.866371030453693	0.857127381855562	0.843245246511953	0.808671951856641	0.961569659269028	0.947434610222664	0.966716633818468	0.960347080420489	0.964037528634648	0.935544986196852	0.962583308118714	0.947807372199493	0.962842180284538	0.95437792149505	0.939887988734547	0.885357370623892	0.931805506852611	0.948828071397769	0.921090271204862	0.851709638651124	0.858013931880602	0.885311362531891	0.84111754819822	0.802705177364088	0.941761225323153	0.935674681270533	0.917008544877025
Com_2861_neg	0.927033087588458	0.94859227361653	0.914311165929092	0.929258528764411	0.932003981956166	0.844705261623105	0.964829716802451	0.973500424110541	0.928872956236192	0.936085421032373	0.960892322717943	0.927310260330006	0.927545746574064	0.936503861222823	0.820938493443705	0.843434910956541	0.904779520128985	0.876902650877976	0.916657372556894	0.9182815666487	0.864196664715834	0.811211429528609	0.854043820625879	0.841874457235234	0.827338835002571	0.787334347217906	0.973345134721441	0.962806085946443	0.983485269350637	0.977978754460087	0.982051221606253	0.956256599809958	0.979783441161988	0.959034032102658	0.985060837318313	0.977911254700711	0.966110437026074	0.915314710308004	0.957413796561021	0.977371923841904	0.952654565308544	0.870656075106247	0.873807191171994	0.904293538437688	0.86194340194068	0.80954786536748	0.969115759610532	0.964646040924805	0.943504732217016
Com_3156_neg	0.873674954332263	0.897248737606995	0.867675368254616	0.870757290186888	0.878052715623214	0.792378607295671	0.924870825157922	0.929115355370172	0.889401025627338	0.891102890915566	0.914946289765004	0.857405820786109	0.85892790063811	0.869886693057114	0.752492793754308	0.773349499009374	0.837401992854164	0.818450095626173	0.887141368953504	0.887241638736349	0.829316872663373	0.781135948838639	0.803692091525667	0.796706915349796	0.775252633594854	0.736841739561847	0.962203823140841	0.948556885729387	0.964640899675809	0.962727043461083	0.969619612232073	0.936740021520429	0.95166140272577	0.941365263630347	0.971247010725276	0.965696098143776	0.948488762490572	0.894036313634973	0.931293049048609	0.9500505379353	0.914790570631718	0.849323130851885	0.856577983087746	0.877012169398578	0.825358166591682	0.793533504099615	0.957837068252601	0.953632668761094	0.936192993609281
Com_2396_neg	0.82208387510053	0.846393004487181	0.819226633917627	0.823771378031984	0.83014410624001	0.747357342713678	0.881956874649659	0.889085032764021	0.851329303849447	0.855435589369701	0.880864503492422	0.810825953313056	0.813492432612327	0.829741823625845	0.713396962811029	0.708424656026418	0.775447986462053	0.752098240818654	0.840605955937054	0.841954158929497	0.780211387762536	0.739802109647147	0.72909598067531	0.723183037136171	0.696570719926669	0.654956734980268	0.936598284255571	0.924739052156043	0.938345956997064	0.94004528908552	0.949215281924647	0.914834165040969	0.919306605391213	0.910980915695844	0.954070544470506	0.951223746523292	0.933275286038538	0.881590572309933	0.909656744294471	0.929954411311523	0.891025056866104	0.826928575983435	0.833784680859333	0.849386151888739	0.794279488969721	0.764404336245749	0.948213246306599	0.945989858593153	0.9293006241537
Com_610_neg	0.888008598056676	0.91040259315355	0.876936838747392	0.901772160174438	0.900295957986195	0.814945492124914	0.935376880978422	0.95216540137209	0.907108918006084	0.922124337060083	0.951130304776291	0.90700509116996	0.908640745699164	0.926540350425595	0.810667043554381	0.786778444122493	0.853848993969408	0.811937482525912	0.873169802448662	0.878023806371308	0.817490509940277	0.774693330682923	0.768513715129704	0.755040986531963	0.734446889359091	0.686448294348499	0.959889906341317	0.95413657031841	0.973418370955693	0.97242126251837	0.979235268042444	0.95394499136975	0.963633630873394	0.940008467173359	0.989109924366356	0.985868550728329	0.975428787187542	0.930402580953936	0.959390210353817	0.983459775352243	0.957217946441397	0.866028815341964	0.866196389919946	0.894293517035536	0.849614295454288	0.787649799600815	0.985292499258832	0.984222786640178	0.961767630236757
Com_609_neg	0.879514559508384	0.901999948880353	0.868840998229803	0.894523989713523	0.892648409287117	0.807807186888571	0.92825676812336	0.945882613958845	0.901017249633294	0.916809435414158	0.946226410593106	0.900338163602983	0.902172432381965	0.921166257191211	0.805523388270205	0.775988357814005	0.843644573513172	0.800351813846238	0.864760921685049	0.869958880714932	0.808705879095359	0.767388915363043	0.754732164720918	0.741264964968847	0.719814544726087	0.671007985073322	0.955373030382894	0.950143302744952	0.969088297493119	0.968734144370761	0.975934725910526	0.950598990662316	0.958356575105312	0.934702705074887	0.986587664602525	0.983872425842438	0.973493349442037	0.929203636542362	0.956390079710084	0.980867416011094	0.954249032308515	0.862592507561027	0.862496559451109	0.889976608701115	0.844903021161465	0.782445920994206	0.98432593107377	0.98368132379895	0.961217981562936
Com_1363_neg	0.836518776260523	0.860494856600392	0.830718102159717	0.849640831775718	0.850289761063413	0.766909549060226	0.895828690911632	0.911565556216314	0.870052872792225	0.883165576172294	0.912503381497427	0.848637101568346	0.851557524670318	0.873203921576982	0.756342288649567	0.719011775156562	0.789308237202858	0.75016664700156	0.837543545886248	0.842154470553483	0.77737321188893	0.740862331021215	0.707190964640736	0.697114062842979	0.670043385328799	0.621216619064989	0.945067857000154	0.938392755711918	0.953959472045313	0.956728723326386	0.966260519555905	0.936139188592062	0.935972386956441	0.919116367183553	0.976944160805581	0.975894841602484	0.961998125518192	0.916055581232153	0.937998523754456	0.962224427381804	0.928148854674289	0.846612681261919	0.848911315491343	0.869107653910546	0.817326967106538	0.767695112959175	0.978177788758005	0.978206531196951	0.958118048103501
Com_2945_neg	-0.727265509757998	-0.746788292576524	-0.726691910591194	-0.693464823716074	-0.71398390679345	-0.642566963751019	-0.763175299686262	-0.743520027211274	-0.71823387989746	-0.695949616188066	-0.704783276800732	-0.65349981606486	-0.653153773479998	-0.644642548696853	-0.548579711392432	-0.665610326360642	-0.707792819413007	-0.733910842817214	-0.775945617666915	-0.767123921685144	-0.730140624071688	-0.674523246636694	-0.776821535082039	-0.780151694625505	-0.76808108982514	-0.756606780148607	-0.79187070461289	-0.766685119999839	-0.777326026024958	-0.770072390073696	-0.772900738046521	-0.736975712983508	-0.769367597584667	-0.779680675729277	-0.757470383219497	-0.746268298070402	-0.723056167767361	-0.662179232033563	-0.715387450651867	-0.720037474851083	-0.68260162189075	-0.669503449878168	-0.686739166051929	-0.696660858551748	-0.649241772043114	-0.668829796899857	-0.722934356130442	-0.712370541811566	-0.705558644508011
Com_9016_neg	-0.655777848260004	-0.67496681012076	-0.658725879745009	-0.619103036359949	-0.641635400895837	-0.575558457238903	-0.695000185824031	-0.672588676744898	-0.65186399107206	-0.626447680541191	-0.633329116391817	-0.573980960036945	-0.574114689691612	-0.565574549095899	-0.474991380114209	-0.592219083562698	-0.631989716880171	-0.664121212639515	-0.71553950621952	-0.705822616663704	-0.670401472869462	-0.619264690762193	-0.71271622381484	-0.719007885982532	-0.7050083322613	-0.696755468922724	-0.734969913402606	-0.708791080403941	-0.716388301127016	-0.710780631616042	-0.714483061418708	-0.676866110921002	-0.704894868163335	-0.720985678521536	-0.697977320438048	-0.687674984754849	-0.662700258195895	-0.602727048469194	-0.652161481747318	-0.65502320862017	-0.614434066139381	-0.613348443606029	-0.632325706255847	-0.636357191921492	-0.587312250172538	-0.619075300484089	-0.664845938149655	-0.654483182170485	-0.650477573837411
Com_9579_neg	-0.650090725126254	-0.668390701834	-0.652261775776699	-0.610889683430914	-0.634013284121141	-0.569238320895849	-0.684734546903479	-0.660463087616446	-0.640382545125467	-0.613322814008359	-0.61866077320332	-0.565048659600668	-0.564695218155504	-0.553466950173266	-0.465726862167795	-0.594524043650503	-0.631191377270204	-0.666706513772113	-0.70896835548209	-0.698529865101324	-0.666342380555414	-0.613319481341764	-0.720328804285108	-0.726735989945909	-0.715275690128789	-0.709822230438256	-0.717667357924159	-0.690790156127146	-0.698719116593414	-0.691735185825236	-0.694374214476811	-0.657878436257797	-0.689752319389498	-0.7060547862282	-0.676168337519138	-0.664870329389301	-0.64032365008324	-0.580353741032808	-0.632673046391603	-0.634145007342736	-0.595502403883483	-0.597046895943979	-0.616330544553189	-0.621246816814467	-0.574632792009738	-0.608076116010416	-0.640037646251429	-0.628876300730725	-0.625330752568872
Com_3739_neg	-0.746706993847581	-0.764136036971692	-0.742271051257326	-0.709421317841284	-0.729765940799087	-0.65912869900639	-0.769757768878694	-0.747844567919271	-0.721643847409693	-0.697855077437844	-0.704245323967384	-0.671515740959791	-0.669786029626451	-0.655344358067187	-0.563819795428722	-0.70515294013203	-0.741155849798157	-0.770922444798844	-0.786019842290126	-0.776235058473462	-0.746160091699269	-0.684405228277282	-0.821146402699286	-0.822909686650739	-0.817910922003702	-0.810993420637239	-0.775363449765918	-0.749565922868512	-0.762628747564995	-0.751383619362027	-0.751243203348494	-0.71939367316209	-0.762618203715564	-0.769787477151456	-0.732844309444209	-0.719016611978325	-0.698170383681284	-0.637649967236762	-0.698862574098431	-0.701379241339849	-0.670783415633333	-0.656602371737521	-0.673231492213662	-0.688544962698362	-0.648288822990562	-0.664071756277172	-0.691195003506764	-0.678861160505007	-0.671502541350685
Com_1185_neg	-0.816162271987554	-0.835372836290938	-0.810039556538843	-0.785903248676411	-0.803400482554083	-0.726095260505633	-0.844245509312321	-0.828042713672538	-0.796847351053617	-0.778723867479861	-0.789479208327796	-0.753855928552186	-0.752565286232084	-0.742885881746438	-0.641954626036761	-0.762461363998083	-0.805849058751686	-0.82439384715781	-0.847265286176247	-0.839549124896815	-0.802579594355894	-0.740433290022901	-0.860746002172517	-0.859731167780543	-0.851994829669499	-0.83742176945604	-0.852319181397329	-0.828688859906243	-0.843771062490093	-0.833535488894374	-0.834491536595488	-0.802262553480417	-0.842422245227326	-0.844182922050818	-0.820053425825155	-0.807227930728224	-0.787235404393472	-0.726128814825698	-0.785379185381064	-0.791863619056656	-0.760713069783269	-0.731565247340994	-0.74609220011312	-0.764923744462491	-0.721974763242007	-0.724205515500473	-0.782556485245703	-0.771482554803964	-0.760910382107446
Com_5571_neg	-0.876334025548547	-0.894703089661303	-0.865309366195325	-0.849349901239455	-0.863933496306545	-0.783300219091734	-0.896086492192051	-0.882911910467138	-0.847286114135733	-0.832894814386448	-0.844828519561374	-0.824804612748457	-0.822618281618089	-0.81160924011707	-0.709028333606276	-0.832249051550058	-0.875212555401053	-0.887338610141182	-0.891152851003225	-0.88443545487281	-0.848853660220813	-0.781902820723955	-0.918101710240338	-0.913305367610843	-0.910020358542746	-0.893547557726395	-0.884524422452201	-0.862624659788524	-0.881363718005512	-0.868459253273874	-0.867548418031516	-0.839453964757717	-0.88633342821212	-0.880569575103968	-0.853966270752289	-0.839792807249035	-0.823130755689246	-0.763095969252254	-0.826969723099831	-0.834673475563899	-0.810068430000694	-0.7678940547276	-0.779791510156194	-0.806238330986148	-0.76857370835402	-0.755795352544032	-0.814083211593058	-0.802641577016341	-0.789066181457819
Com_5584_neg	-0.903485920359299	-0.921453755616448	-0.890057734307558	-0.879053162127512	-0.891809339826937	-0.809703542998636	-0.919581768617879	-0.908568867332444	-0.870669477067795	-0.85878333884232	-0.871608720432056	-0.858933066322934	-0.856385883881826	-0.84533961828745	-0.742024269577777	-0.863182943729676	-0.90627497677833	-0.914066206161814	-0.909542774784547	-0.903580863453277	-0.868307530204105	-0.79968719885278	-0.940433961895013	-0.933595256037362	-0.932186978818565	-0.91418580359652	-0.899014343508805	-0.878380085960761	-0.898885914315172	-0.884938967864867	-0.883258435249107	-0.857377352057923	-0.906685253248507	-0.896832205004107	-0.870625701742842	-0.856052129632223	-0.841232673357612	-0.782244888034867	-0.847490858634279	-0.856107055236622	-0.834813671743564	-0.785304867616368	-0.795613591565289	-0.825793936662419	-0.790749285024489	-0.769543595019706	-0.830424973817545	-0.819050484318143	-0.803846671598084
Com_1494_neg	-0.906837997061615	-0.924384007769654	-0.892637346549982	-0.881861145603766	-0.894516365740162	-0.812608290644421	-0.920418427656443	-0.90906229675941	-0.870970599595446	-0.858892322776748	-0.871274859122535	-0.862277085143735	-0.859465199090405	-0.847328843975927	-0.744956055635453	-0.870428073460743	-0.912325254278305	-0.920658111179867	-0.910890174619117	-0.904778456043941	-0.870839056543957	-0.801109627765807	-0.948224913351563	-0.941043145726531	-0.941005580672955	-0.923827308204729	-0.895320598016391	-0.874633907925726	-0.89561759628584	-0.880914730111641	-0.878661961811034	-0.853633355444031	-0.90496761019018	-0.894421965272729	-0.865520287770623	-0.850464167374596	-0.836155713556404	-0.777333900313979	-0.844031077476827	-0.85226757324113	-0.832367194887052	-0.782499903454229	-0.792637242438679	-0.823893657869569	-0.790297804325047	-0.768162640811641	-0.824035569879529	-0.81234747299577	-0.797012082207614
Com_3815_neg	-0.906545302478204	-0.92259044034603	-0.890078493469228	-0.880591125697855	-0.892602061185482	-0.812260671935148	-0.912318630119263	-0.900338277525428	-0.862000470716295	-0.849777599172123	-0.860795439178323	-0.863255554024231	-0.859683356908009	-0.844563882649363	-0.746264672332289	-0.882250442407606	-0.920127149448631	-0.92948888298293	-0.903903674353487	-0.897517361541327	-0.86793181451004	-0.795806700964997	-0.959710047568832	-0.951439651196108	-0.955542842011308	-0.940831884800297	-0.873614241375474	-0.853186067777404	-0.87542921714356	-0.858646679895752	-0.854698113310869	-0.832693461023756	-0.889401493450705	-0.876606411248022	-0.840361130323116	-0.824081911775995	-0.81162638810937	-0.754202614127505	-0.824296846272165	-0.831410628669187	-0.816130278011298	-0.765210773551064	-0.774558523858565	-0.808849624788439	-0.780158294078366	-0.754830779599332	-0.79571399063089	-0.78328911546932	-0.767629222902763
Com_2732_neg	-0.935861347012015	-0.952534741734384	-0.918068893878397	-0.915706441339743	-0.925113445291273	-0.842103977556443	-0.943688922931254	-0.936222106980162	-0.895029388160629	-0.887391383049897	-0.90115612361712	-0.903729460232623	-0.900425042404593	-0.888691736280521	-0.786627254089047	-0.905481311801389	-0.947155364124682	-0.947971494406144	-0.925669956990805	-0.920961347388793	-0.887806108804456	-0.816744803612704	-0.967435194462382	-0.957043622891815	-0.959820836180212	-0.940188876117968	-0.905036412162389	-0.886832726322181	-0.910296757307075	-0.8942819093238	-0.890916050740593	-0.869816226463983	-0.92385077327731	-0.906814010327909	-0.879707000971982	-0.864354329948366	-0.853251238396075	-0.797150625594379	-0.864654224809642	-0.87436396237633	-0.860012818321804	-0.798826300283573	-0.80617424005592	-0.842881214492942	-0.813900428604589	-0.778277447726601	-0.838706241192267	-0.827404998751288	-0.809641941287878
Com_671_neg	-0.924016414410289	-0.941265412020507	-0.908006821365384	-0.902149985526155	-0.912924889341176	-0.830139561530116	-0.935359215492002	-0.926479895773027	-0.886562877094193	-0.877219090099522	-0.890658450628861	-0.886842840871366	-0.883856744361904	-0.87245962923868	-0.769671284921468	-0.88932377753121	-0.931715842439992	-0.935298953201372	-0.920485053710882	-0.915276130527022	-0.881124330108254	-0.811016329259764	-0.957482343600699	-0.948527974986338	-0.949528962678226	-0.930464455550858	-0.904242255654579	-0.885037662605722	-0.907313672707249	-0.892159933646151	-0.889507347812615	-0.866392701860196	-0.918463994802751	-0.904339097787765	-0.877745268095018	-0.862717069284235	-0.8500666847743	-0.792708920473795	-0.859303198513856	-0.868614958501848	-0.851351840092737	-0.794793662643336	-0.803355264287848	-0.837416880909587	-0.805851248711477	-0.776037249592482	-0.837095832977259	-0.825770449431083	-0.809018937295271
Com_30_neg	-0.919764987457733	-0.936559196177178	-0.903549081801783	-0.895765374137903	-0.907249314255774	-0.825218702289682	-0.928704188343911	-0.918239415595446	-0.878935474822321	-0.868094181843661	-0.88043700620974	-0.87925144858188	-0.875988857850142	-0.862788057142337	-0.761575150307441	-0.889606205886488	-0.930107630724617	-0.936587077996145	-0.916975566112758	-0.911157306464226	-0.878947390811968	-0.807580943201395	-0.962827955997634	-0.954225763768918	-0.956611440905074	-0.939542989901763	-0.894218935319124	-0.874287615939833	-0.896599316223527	-0.88064166133168	-0.87739795499083	-0.85459119165483	-0.909020524546494	-0.895602766255741	-0.864328894514168	-0.848649161881542	-0.835949205589742	-0.778209089069393	-0.846749025939371	-0.855045808233847	-0.838487863000356	-0.784552993031661	-0.793591560332326	-0.827798217846678	-0.797305145992585	-0.769762414008022	-0.82159957863984	-0.809695304922183	-0.793428457625771
Com_1352_neg	-0.844493555909998	-0.85249634201805	-0.812163000840021	-0.859858350148622	-0.847654361060354	-0.780252364864877	-0.822346525852326	-0.840889988483993	-0.792997512069796	-0.814309045214545	-0.833646442742174	-0.894994310774128	-0.8903324874399	-0.886943204143933	-0.812183381131056	-0.848414934420197	-0.880404252718289	-0.834973012002901	-0.757510539416045	-0.762800667600803	-0.739988440313663	-0.683199300477225	-0.797960183636631	-0.772198287816164	-0.787485991558082	-0.75655820180419	-0.725127874150985	-0.726775692701428	-0.757369382611551	-0.739834867564806	-0.732216644371303	-0.738067322396885	-0.788293566892455	-0.739085385438395	-0.736831336822647	-0.725122224130926	-0.73480467169417	-0.709760616095297	-0.759978511467547	-0.776749048862942	-0.795772081377068	-0.684933058147487	-0.674135348108188	-0.730497650177619	-0.733191989796756	-0.62949635539233	-0.713129884952448	-0.708001218052587	-0.680993022848315
Com_173_neg	-0.87059019082395	-0.880022595599726	-0.839622227435356	-0.883333681844919	-0.873052397624739	-0.802324408575551	-0.853163385882362	-0.869911127116973	-0.821707348452179	-0.84086220336098	-0.860521028227713	-0.914192374658548	-0.909795071989587	-0.906505038015077	-0.826411634563545	-0.867667241272854	-0.902468357744817	-0.8599949097115	-0.790905319553561	-0.795477559783754	-0.769880858269275	-0.711349061275689	-0.826542785291285	-0.80198854084546	-0.815156505811091	-0.783843514562739	-0.763524600390514	-0.763310656008397	-0.79349781806214	-0.776386315675052	-0.769528174713643	-0.772090733266629	-0.822034053483223	-0.775442986628337	-0.773166186966194	-0.761261747868938	-0.768666213684118	-0.739821440357657	-0.791607004001116	-0.808433545265273	-0.823357093340769	-0.715071188746912	-0.705954133977522	-0.7607477639397	-0.759067732255415	-0.660428389836509	-0.748376622371679	-0.742806772139113	-0.716181040502268
Com_492_neg	-0.873639604236377	-0.88269422936002	-0.841966302302474	-0.885971933325801	-0.875564388013018	-0.805010650270461	-0.85397136660849	-0.870468429652097	-0.822070860094328	-0.841111965150758	-0.860401221235974	-0.917383327320222	-0.912752239815382	-0.908526924487231	-0.829271338368322	-0.874156277115166	-0.907914119234668	-0.865822566516556	-0.792060972233817	-0.796520708029047	-0.772092272622015	-0.71260031664875	-0.833310235770082	-0.808424731550134	-0.822809087108613	-0.792183004757337	-0.760269222126404	-0.760041895785146	-0.790665954108041	-0.772889175980736	-0.765524359051933	-0.768872752947234	-0.820587954008404	-0.773327233161692	-0.768746785445679	-0.756424842959236	-0.764309803603369	-0.735650433608143	-0.788686505867776	-0.805199876244292	-0.821393689888189	-0.712680109960664	-0.703381574322749	-0.759160590765065	-0.758791164427307	-0.659200897455058	-0.742860911638269	-0.737026617887238	-0.710262784407108
Com_1283_neg	-0.922284422780261	-0.933168895288985	-0.892213392201513	-0.926918159589071	-0.920784049475995	-0.844876015408672	-0.906610667804637	-0.917737283254868	-0.869178051032931	-0.882404236466899	-0.900743500983414	-0.949513111360316	-0.944837135312132	-0.937869039517137	-0.851028153584495	-0.91832280657473	-0.95429901174244	-0.921319153652826	-0.853312395864218	-0.855637384768336	-0.829234602698883	-0.764034817826616	-0.900906813219831	-0.878329257711584	-0.891472908822954	-0.862972909451817	-0.819328559621181	-0.814771248764735	-0.845139953184012	-0.82658874350774	-0.819491343694479	-0.817761955698549	-0.873376916819124	-0.83111194127868	-0.819016278612963	-0.805174890001155	-0.809194574993463	-0.773090400092549	-0.832544932305967	-0.847750385327297	-0.858272508920202	-0.756718010911104	-0.750926021761201	-0.804954368328054	-0.798820624594868	-0.710213876421104	-0.787655095956936	-0.780078024645703	-0.754401507357744
Com_4755_neg	-0.951718011587927	-0.966084009437977	-0.9264257003134	-0.951866112718351	-0.94997870131293	-0.868376025259745	-0.95057670684792	-0.958421541021703	-0.910521268787018	-0.919411254661424	-0.938850708069405	-0.964276274108098	-0.960712466060838	-0.956052844391046	-0.858267756481851	-0.926762953821955	-0.969961060649755	-0.942716321698334	-0.902687672764199	-0.903764970930785	-0.869757831974582	-0.804261860834384	-0.927842819366482	-0.908804059087526	-0.914866683387258	-0.884648198211159	-0.888733557070363	-0.880540794286453	-0.90861827739199	-0.892662961605267	-0.888297086214532	-0.878316696749217	-0.928603635061134	-0.893785386808594	-0.886746756164097	-0.873646936080769	-0.871992001533774	-0.828497674486018	-0.887384060201799	-0.903092499764071	-0.90248328420262	-0.808801193252053	-0.806879832590696	-0.854689590281282	-0.837085795363508	-0.762264308604922	-0.856085752972814	-0.848318215837859	-0.824166404521368
Com_4076_neg	-0.959023494793739	-0.973392064629121	-0.933291305093266	-0.95966421188206	-0.957455874271901	-0.87534141236379	-0.957422455900839	-0.965698141056627	-0.917271603060325	-0.926644779921948	-0.946331681136938	-0.972852206147721	-0.96923427149196	-0.964636927461255	-0.866367365500777	-0.934370613465584	-0.977806923736561	-0.949675909045585	-0.908453418918637	-0.909678726666095	-0.875526772886085	-0.809629612517332	-0.933891614222188	-0.914462508819772	-0.920770940364254	-0.890132483705995	-0.894150239952685	-0.886161432776427	-0.914596548539611	-0.89846779575615	-0.893996422063414	-0.884314015827481	-0.935022938489816	-0.899433145329786	-0.892647907228128	-0.879475841480074	-0.878103268141449	-0.834655449605096	-0.893845461714823	-0.909789436241931	-0.909658699622144	-0.814435463994011	-0.812240599223786	-0.86076769893502	-0.843466622574505	-0.767008572849116	-0.861938890638976	-0.854184407261982	-0.829684637591237
Com_2189_neg	-0.950989051577038	-0.964368366610569	-0.923640534679295	-0.954559066839035	-0.950373924350651	-0.869865252969799	-0.945559802401819	-0.95599444182376	-0.906950677154732	-0.918813213195959	-0.938768164096876	-0.972188676941034	-0.968333683634674	-0.963992108553917	-0.868738460180192	-0.931218404518339	-0.973179781882523	-0.941198141166335	-0.892705227922398	-0.894755146753437	-0.862187078377784	-0.797156239731468	-0.920930044112073	-0.899997015719529	-0.908041515804223	-0.876812186259372	-0.875070309330556	-0.868845599699471	-0.898095692375177	-0.88150925357166	-0.876402619552901	-0.869535083540477	-0.920754740865978	-0.8820213795499	-0.876239780875281	-0.863192575645054	-0.863915288469839	-0.823385301415765	-0.881605182195018	-0.897984617334118	-0.901476490150812	-0.801784168833412	-0.79789043872512	-0.848597380073893	-0.83481719014065	-0.751953886175209	-0.846537212521162	-0.839203177090555	-0.813851485682731
Com_4682_neg	-0.943646535082444	-0.956371737444075	-0.915838461894162	-0.945691063434607	-0.941827671789082	-0.862500625861266	-0.935160685051051	-0.944444335936992	-0.89596646231572	-0.906823841040249	-0.925727484981922	-0.962959140680638	-0.958796868030999	-0.95275645011262	-0.859776988907779	-0.929250115195612	-0.969017462793669	-0.939179025778761	-0.884722026567683	-0.886332071580672	-0.856012012056219	-0.790036039915393	-0.92204302698304	-0.901203916481188	-0.91091144388449	-0.881567285291618	-0.860146861762175	-0.853561155360111	-0.882949170110258	-0.865522798679373	-0.859729288511491	-0.853708270346117	-0.907229051751522	-0.868654919741316	-0.858520229448678	-0.844885799142785	-0.845957086668387	-0.805680972659542	-0.865506991539483	-0.880952601242728	-0.885812753956078	-0.788000013283019	-0.784254505998993	-0.835427202387044	-0.823383953871188	-0.741660101940932	-0.827037464387949	-0.819232962528975	-0.794235785629778
Com_56_neg	-0.963110938391889	-0.97817917139774	-0.940332783614048	-0.949839880904784	-0.954530283439381	-0.871314973957567	-0.962003814763064	-0.959983911481376	-0.915028565391912	-0.913656736026496	-0.929006949963641	-0.948846503202811	-0.944822973585959	-0.933498794353679	-0.833720140369994	-0.942821443522756	-0.983177759539862	-0.973638369825623	-0.932547055667102	-0.92982641217747	-0.898685271158272	-0.826511756700561	-0.981842335377656	-0.967017316208361	-0.97410770937566	-0.951598814168366	-0.903603816794034	-0.889134781356606	-0.91585321511872	-0.898017889079934	-0.892971928538246	-0.877950087890816	-0.935552568399291	-0.909489476830203	-0.884480719520058	-0.868800938601662	-0.862506326251569	-0.811121717546797	-0.879162399394203	-0.890666462229004	-0.884721128191166	-0.808537843811072	-0.811820637922265	-0.85591501743128	-0.83427551585522	-0.780056577015106	-0.844391693832303	-0.833708480588994	-0.81278342917377
Com_3568_neg	-0.945545011939161	-0.958334753520229	-0.920248506035896	-0.930448508482111	-0.934541203284819	-0.85490279947626	-0.933854475061939	-0.9304776896336	-0.886181887870013	-0.884070774756547	-0.897056969456925	-0.931785840161392	-0.926778348895082	-0.911241929297694	-0.818730747979468	-0.942346852320146	-0.976338275234977	-0.969353251100424	-0.907475106366766	-0.904221416803928	-0.879729091780574	-0.805265183580713	-0.982289313646378	-0.966492716763335	-0.979134101708982	-0.960819869238371	-0.858240220141987	-0.84404224992849	-0.871902599526228	-0.851467603517093	-0.844173537506836	-0.833258134014185	-0.897501290093363	-0.869348842267395	-0.833831130382106	-0.816636720335622	-0.812718696247908	-0.763746030947622	-0.835650963429674	-0.845184440245657	-0.845329714031654	-0.770093885599806	-0.772531532718781	-0.819727833555665	-0.804927467166364	-0.748514593894077	-0.789664869758457	-0.778016751614153	-0.757216254877905
Com_9044_neg	-0.967770016150776	-0.983002903987854	-0.94407308619482	-0.960984255514539	-0.962733314661993	-0.879063117460632	-0.968417816027585	-0.971224420422755	-0.924452697844993	-0.927993986451719	-0.945765992298873	-0.965859922645938	-0.962187389123413	-0.954605184711815	-0.853808453940689	-0.942277587204273	-0.98532748682833	-0.967009266974622	-0.929608899222628	-0.928734068271224	-0.894907602164944	-0.825714666242713	-0.963685697235216	-0.946945188989208	-0.952673657524749	-0.925689935705747	-0.910874709799901	-0.899189490736393	-0.926546668543867	-0.909897239623444	-0.905510352574482	-0.892046136962524	-0.945532011234077	-0.915535479741799	-0.900514155305706	-0.886180954594726	-0.881610595949646	-0.83313510073122	-0.896742228739722	-0.910627702572615	-0.906110559622374	-0.821028401152275	-0.822043546460918	-0.867676036245043	-0.846616150627715	-0.782735357847134	-0.865226639246049	-0.855991089652503	-0.833383300155475
Com_3484_neg	-0.969644087063027	-0.984603801410788	-0.945498987548592	-0.962252928058535	-0.964057574802248	-0.88053458644562	-0.96863608937167	-0.97103061374274	-0.924213753810698	-0.927434593939607	-0.944828527449652	-0.967228033034113	-0.96337469943876	-0.95495442769219	-0.854797819908896	-0.946816373944348	-0.989002177951641	-0.97138207035641	-0.930530106793567	-0.929486098455946	-0.896610544499755	-0.826601540160618	-0.969281466263115	-0.952403360990405	-0.959050256511728	-0.932767742030111	-0.908207175352113	-0.896376627201829	-0.924007558375428	-0.906834681516651	-0.902060805959749	-0.889071126567045	-0.943997756533072	-0.913725932926875	-0.896602523918071	-0.881911454795692	-0.877593314594637	-0.829106844324542	-0.893804754672196	-0.907353767227161	-0.903656468099028	-0.818713614309595	-0.819712699022411	-0.8659583990275	-0.845788746594547	-0.781717436196153	-0.860313219700748	-0.850821871609756	-0.828200567124392
Com_9673_neg	-0.960388846098299	-0.976125351115821	-0.937351880874267	-0.957226182044891	-0.957763400224618	-0.874113453095604	-0.96489069938976	-0.970274686195245	-0.923179738746817	-0.929149114378962	-0.948453145712713	-0.964065333278545	-0.960894151469521	-0.956369231927214	-0.854526286598133	-0.927947628522454	-0.973428047156474	-0.950596309388282	-0.921461807451538	-0.921606119243196	-0.885131875500174	-0.819019703028075	-0.940635683015018	-0.923543751978415	-0.926955413229448	-0.897102631462421	-0.913578167893916	-0.903276215205691	-0.930186071470722	-0.915085397347449	-0.911717611933373	-0.897990790490706	-0.946853214783461	-0.916096149110387	-0.908944437702042	-0.895886161276875	-0.89149505962187	-0.84439800831681	-0.903883751976615	-0.919227725993518	-0.913680746222756	-0.825500537464283	-0.825697328159729	-0.87045646534178	-0.84800858806789	-0.781264035883518	-0.87758238215524	-0.869432904421372	-0.846353394246207
Com_1638_neg	-0.973511727401515	-0.990291994781182	-0.951525620846094	-0.970119179853586	-0.97135775342331	-0.885706336880649	-0.982255123359678	-0.987518863326468	-0.940105988965174	-0.945684657399991	-0.965750959267845	-0.975130139119045	-0.972300978192628	-0.968961748218911	-0.863520155124912	-0.934411449768955	-0.982479838437175	-0.95974343346444	-0.938649847804388	-0.938741397577672	-0.899617816284207	-0.83358330959593	-0.949458434344912	-0.93295341178523	-0.934245619186295	-0.903096461251116	-0.937753211476327	-0.926846869384462	-0.953356286272113	-0.939075360731873	-0.936536445511426	-0.920745458306797	-0.967746899520773	-0.938263821205021	-0.933999212451294	-0.92129098538339	-0.915604459825397	-0.866733344407692	-0.925651298387485	-0.941570843401704	-0.933194411846186	-0.845372186537061	-0.846270828584844	-0.889783242806806	-0.864205060725613	-0.79940556257051	-0.903426707263249	-0.895412138475888	-0.872380758608279
Com_3822_neg	-0.974117659654432	-0.990576410612503	-0.95149492180402	-0.971317495355832	-0.972038299746651	-0.886680820600142	-0.981294767545745	-0.987023682265082	-0.939321549766923	-0.945486171385676	-0.965546615272839	-0.97758278431909	-0.974623434257906	-0.971071826445075	-0.866425646114867	-0.937133489349868	-0.984624487347743	-0.961016425681694	-0.93676313463234	-0.937024196307085	-0.898556190783632	-0.832342418302937	-0.949887080864865	-0.93289010700151	-0.934959291360978	-0.903809051925637	-0.933780564833456	-0.923282950958721	-0.950163586082717	-0.935554406491549	-0.932709866680203	-0.917806145013362	-0.965524188972052	-0.93502808989633	-0.930338684920432	-0.917518749410148	-0.912473172437086	-0.864284169896568	-0.923427162714516	-0.939390817643089	-0.932251552430108	-0.843060162471918	-0.843492546920375	-0.887897489285811	-0.863513265738618	-0.796760441877898	-0.899643719059469	-0.891641963812478	-0.868322360842759
[truncated: 51 more columns]
