# Supplementary material for: Integrated Transcriptome and Metabolome Analysis to Identify Sugarcane Gene Defense against Fall Armyworm (Spodoptera frugiperda) Herbivory
Source: Int J Mol Sci. 2022 Nov 8;23(22):13712. doi: 10.3390/ijms232213712 (PMC9694286; doi:10.3390/ijms232213712)
Supplement: Supplementary file 1 [file ijms-23-13712-s001.zip › ijms-1999975-supplementary/Table S/Table S11 HS.vs.CS_pos_corr_data.xls]

	Cluster-29098.19004	Cluster-2414.0	Cluster-29098.242	Cluster-33508.0	Cluster-29098.954	Cluster-29098.30308	Cluster-29098.11782	Cluster-29098.29048	Cluster-29098.18682	Cluster-29098.10316	Cluster-2117.0	Cluster-29098.19153	Cluster-29098.14111	Cluster-31440.0	Cluster-29098.17297	Cluster-29098.12628	Cluster-29098.32312	Cluster-16062.0	Cluster-29098.17376	Cluster-22831.0	Cluster-19207.0	Cluster-29098.820	Cluster-2164.0	Cluster-26590.0	Cluster-29098.9852	Cluster-33980.1	Cluster-29098.27538	Cluster-34163.0	Cluster-2110.0	Cluster-29098.5208	Cluster-29098.494	Cluster-29098.1521	Cluster-29098.20647	Cluster-2455.0	Cluster-15825.0	Cluster-29098.738	Cluster-2603.0	Cluster-2557.0	Cluster-2510.0	Cluster-2542.0	Cluster-2678.0	Cluster-29098.1619	Cluster-29098.1641	Cluster-2348.0	Cluster-29098.1646	Cluster-29098.18944	Cluster-29098.25968	Cluster-29098.25633	Cluster-29098.11270
Com_265_pos	0.729988303879783	0.725746676285	0.685100223300551	0.687821221754401	0.70636050694034	0.718957384679036	0.678617004786443	0.6205548813357	0.786493974477339	0.748625860130624	0.892920704055912	0.663293190465829	0.572361833112182	0.719881502395247	0.567825609886321	0.768161800953031	0.679161243545232	0.844800929353564	0.652601312352445	0.686258686114477	0.642986078219453	0.644855145784493	0.629370384058706	0.593729254711339	0.607083730044593	0.58466910373986	0.559098053049172	0.577163905968035	0.517764779914858	0.55088752061846	0.554506391230979	0.587537587605521	0.677414451818437	0.502749905777004	0.476981881306452	0.462661709700916	0.540370092903144	0.490267582927862	0.480673310122307	0.396403611614504	0.396403611614504	0.79227697570342	0.78892178999044	0.714877220670324	0.581539573854474	-0.677899169918041	-0.675942250006734	-0.756817225728448	-0.785283206586559
Com_6862_pos	0.725222310229025	0.720321238372706	0.679151370882685	0.682335291619694	0.699680671733678	0.716503429807201	0.672065076849114	0.617431128397547	0.778268512448753	0.744591701834419	0.887590339076482	0.66587148962061	0.573444934248517	0.7222580922771	0.563114042972907	0.767066655962783	0.676905612025492	0.840933067978484	0.650860900054065	0.680649366558642	0.637111981741634	0.639331808266431	0.624578013365239	0.58896917914016	0.600159172052596	0.579711842800431	0.554706677765036	0.569844888104089	0.513024679820108	0.540725255867487	0.5535505383303	0.584149093998254	0.678130824275891	0.498298269605046	0.473894381336627	0.458274511698684	0.53611395455959	0.486093280725138	0.47653178370575	0.398856622271386	0.398856622271386	0.786164167802528	0.782349093893498	0.711644056633389	0.577824470017498	-0.699749948624617	-0.691195139601728	-0.774449369074611	-0.796403002041429
Com_1170_pos	0.737588636839683	0.735122896004283	0.692886609367658	0.696467323824288	0.711785494143982	0.726896776050105	0.678191211456316	0.625232645108697	0.77966511160957	0.742098121776717	0.897401095184502	0.664705851272082	0.570123907069621	0.709676780495138	0.552875687985403	0.746628404193081	0.657410814440271	0.820142835876546	0.621062613040236	0.702931294647387	0.657919226345378	0.661910773855742	0.648011597860533	0.603197483329651	0.617610709872128	0.60424455305004	0.578406305035727	0.594893713408368	0.536243624675839	0.565516614588427	0.56804915836842	0.602947622027479	0.694237989570594	0.524700995285171	0.4997841264582	0.484792323045837	0.564903654041247	0.515273377870383	0.505930722766876	0.420985735373339	0.420985735373339	0.813419900398064	0.809953451620367	0.745305032256716	0.611187170522673	-0.687372043174296	-0.682059173174148	-0.763941768547457	-0.79217422655461
Com_8904_pos	0.722565513997087	0.720007547642623	0.680262294989756	0.682709917919158	0.700941182701317	0.709035952993399	0.67116288293837	0.612318759528684	0.77593137242258	0.733806897378171	0.881151699085933	0.645542013755231	0.55699259009032	0.696113714999081	0.554369161382513	0.742785885585561	0.657175493422568	0.819810496377404	0.626381303335065	0.684777305561505	0.642077760026754	0.644374508964998	0.629006967455198	0.590207171554902	0.606421531897552	0.585932049851773	0.560120987965067	0.580764862678845	0.519811684011375	0.557319740820376	0.548860708932156	0.584985349865093	0.668277361573902	0.506266017624967	0.479742040207133	0.467088339320749	0.543890091254185	0.495030145566508	0.485721470708577	0.394825506746636	0.394825506746636	0.79092396409515	0.788173567251181	0.71566210980505	0.585634672580502	-0.639132828995456	-0.644045338534604	-0.720527927531222	-0.756400475459541
Com_15814_pos	0.738156721595895	0.737870678957199	0.696220569990399	0.699496752118518	0.714609971812617	0.72404378354161	0.677856052668159	0.623159087521453	0.776639826035245	0.73297468628673	0.894483498804631	0.650699518983343	0.557906538321859	0.688360585042029	0.54286767871812	0.723668356379142	0.637650785315973	0.798696445972157	0.595205122154007	0.710842762417596	0.665947643633706	0.67056460143149	0.656632785039577	0.607015513477081	0.625381169764063	0.614392091207632	0.587878759675893	0.60796631419295	0.546467548631163	0.581876378519797	0.568614071017085	0.608059560925707	0.691998229580433	0.536704972027434	0.510454830302506	0.497434993603024	0.577483515180066	0.52879308567747	0.51969581062584	0.424884076921944	0.424884076921944	0.823056492284167	0.820333758210626	0.756836977526214	0.625187287275114	-0.646181766359168	-0.649780700389581	-0.727051619321839	-0.765380281326685
Com_10108_pos	0.739369427737157	0.738581226097589	0.694745831891555	0.699374407235474	0.710768396095493	0.729891643079469	0.671216193619104	0.625179329203728	0.764677645039214	0.729093709426405	0.894664230888971	0.662873774099089	0.564504989333614	0.695152426279696	0.531893908869799	0.718657158949039	0.629379385536286	0.787444380433586	0.583040381725819	0.714280491356569	0.667615928307609	0.673955782039865	0.662077263898686	0.607815228476015	0.622525615766941	0.619523559343577	0.593757581174345	0.607468504465649	0.550862387846427	0.57401724734707	0.578510775989622	0.614344214969047	0.707953713179271	0.543178845251236	0.519787682416124	0.503735483077736	0.585936262830632	0.537149664917836	0.528144563443893	0.445262863537365	0.445262863537365	0.828646156530107	0.82492709207314	0.771803448643872	0.637542328661281	-0.70051121589824	-0.689423873102895	-0.772667254699671	-0.798258254220915
Com_10933_pos	0.727266571036415	0.725777389040959	0.682195218730767	0.687017849366382	0.697793113160081	0.719574410223379	0.659455138070651	0.615835999382381	0.75148078068348	0.719361483744554	0.880919246111622	0.657803881689286	0.559773616358563	0.691011493648666	0.524709699639585	0.713054709089843	0.623854779061916	0.779439591289848	0.579568229134195	0.700702413409846	0.654531841098559	0.660810731600483	0.649408504278731	0.596844529886083	0.609655845435059	0.607056140959689	0.582011233339529	0.593583175222341	0.539397796758235	0.558726805075587	0.570191832340752	0.603609817660542	0.699153595184692	0.531587036209351	0.509353569541979	0.492576249363279	0.573736405918463	0.525456033510505	0.516537596735639	0.439523764160271	0.439523764160271	0.812970297997187	0.808959096939951	0.757738043568213	0.624593988772223	-0.708488290353709	-0.692988353376619	-0.777031478255363	-0.797516562525698
Com_1843_pos	0.751276473162769	0.752225973965878	0.707430181398213	0.712372101927065	0.722332960789927	0.740380760760145	0.678314244301219	0.633352826293884	0.768731983086209	0.730274968757786	0.905371036740462	0.664853621227596	0.56449495273336	0.689046692147232	0.526663564195181	0.706931515951586	0.617938462140622	0.775702874064511	0.56399860917722	0.733204530031617	0.685278552151447	0.692926540818632	0.681626724552495	0.620512447745959	0.63756524035811	0.639683215137003	0.613220076169397	0.62790649423004	0.569793187535865	0.594078556726615	0.591348867488324	0.630383179558643	0.722521233283964	0.564374396120833	0.540540859660598	0.524850082321819	0.609032294823205	0.560324153572719	0.551439506053578	0.46309777488939	0.46309777488939	0.851619480159885	0.848127476422126	0.799201620638678	0.664155588963391	-0.694926777078108	-0.686007172491616	-0.768654456289645	-0.798754064037812
Com_182_pos	0.712333349760942	0.705656274226828	0.667418587983249	0.669044437353419	0.691509846017739	0.701330824379451	0.671841050454958	0.608074892809641	0.786980684416882	0.749747034839677	0.877825666734536	0.65570270619125	0.570232186463983	0.727217657086039	0.58173109678813	0.789581532291448	0.701502807860211	0.869223025859383	0.688317551161095	0.656779150439436	0.616181308394397	0.615261849089031	0.597926670380791	0.574845120572701	0.586310999993644	0.552366443456287	0.527480395587625	0.547003852685198	0.487577393394717	0.524637404287401	0.53117703884393	0.561016404530533	0.648850579431868	0.46812098467944	0.441679961851493	0.428174547472457	0.501983816617588	0.451728360513828	0.441892781304169	0.360380876996243	0.360380876996243	0.755777672313168	0.752526522588215	0.667190334320225	0.536045843427207	-0.662585349884556	-0.664039405461494	-0.743213443557897	-0.770661960977857
Com_624_pos	0.714581165241539	0.70827402738878	0.669671919602133	0.671477066195084	0.693293100847795	0.703627951708096	0.672379389463087	0.609609200440488	0.786286772914724	0.749061501753478	0.879568370752543	0.656564645661531	0.570260928870146	0.725707718953124	0.579134610576252	0.785769242870594	0.697573267113749	0.864840324506974	0.682321130731971	0.660884701925033	0.619887627741232	0.619410597246888	0.602388779382188	0.577363151175327	0.589072470450514	0.556985074412344	0.532018061566615	0.551243054393307	0.491907712090861	0.528221489518569	0.53449104816821	0.564761023603761	0.652947757802183	0.473160721912385	0.446867706097345	0.433216309470311	0.507593973305379	0.45739272497278	0.447601049869118	0.365841121049626	0.365841121049626	0.760910695211495	0.757635743107658	0.674177065785841	0.542755646283067	-0.665042950157854	-0.665829006378575	-0.745271850322922	-0.77272963738809
Com_1850_pos	0.703986508712151	0.695649731592879	0.657529298570079	0.659276125975598	0.681962388780783	0.695513743521356	0.665304432761122	0.602951640276799	0.781802684867287	0.749285613859113	0.870588443150213	0.658947719120148	0.573405557486835	0.736061123302931	0.58439753033928	0.800031658020485	0.710575324302382	0.87807411351968	0.702808163406947	0.642886548216466	0.602779961077643	0.601222949736951	0.583938361317889	0.5653907414337	0.573810582540739	0.537659738136404	0.513534683444065	0.530429898535781	0.473576161948531	0.506227093381496	0.52411331921826	0.550218613763467	0.642293816585414	0.452716853079884	0.427419086544659	0.412701498688752	0.485581565627133	0.435118680245497	0.42518357858866	0.351627840488064	0.351627840488064	0.739226070186433	0.735485746594864	0.64930966274476	0.517801410933715	-0.684471884521225	-0.679843884735326	-0.761422675627892	-0.781384450700652
Com_6538_pos	0.704119307619789	0.695038725119479	0.656078013966781	0.658332152140102	0.679900213560365	0.69802739977945	0.663214810382013	0.604063610572535	0.778746845968378	0.750419104815001	0.87131243489394	0.666460301455576	0.578693573599819	0.743837903071412	0.583559823069105	0.804528404314255	0.71319671266428	0.880188888352253	0.705847393015188	0.641750433008748	0.601061037044761	0.599877962615159	0.583250611015321	0.564537336544403	0.570741582023858	0.536468792321667	0.512763965687947	0.526680981981066	0.472141581392862	0.499280004859672	0.527003980745582	0.550744763775868	0.647830076563468	0.451459988047828	0.427424288943903	0.411223541357762	0.484787834711187	0.434048484086603	0.424077664530086	0.356942697077881	0.356942697077881	0.738289447674634	0.734035864979056	0.650825440437616	0.517848764118642	-0.71256548255174	-0.700917207682807	-0.785605992758013	-0.798838375852158
Com_420_pos	0.701917904164594	0.692445179265707	0.653139666231328	0.655670512329546	0.676545539906682	0.697184300519859	0.659907986329642	0.602739485053319	0.77453565953357	0.748655069477417	0.86891125010699	0.668541442141547	0.579811521064579	0.74583807068927	0.581237251923124	0.804507067523958	0.712414416743634	0.8785895691731	0.705339911146893	0.639020777875596	0.598137215689901	0.597164790861043	0.580957985721982	0.56222681486461	0.567163052592109	0.534041960777316	0.510650166621634	0.522849750647743	0.469786305259423	0.493742939853388	0.52691351094144	0.549244808944732	0.648833971159201	0.449265439864763	0.426015543732781	0.409033678557779	0.482742408543237	0.432009876406851	0.422050603560541	0.358744382933841	0.358744382933841	0.735354289065448	0.730825845684412	0.649535667183032	0.516161747076933	-0.726062341715668	-0.710508004362588	-0.79667230730727	-0.80607712040793
Com_8074_pos	0.757134999435565	0.760761166379147	0.714616390483584	0.720356361253716	0.726754470929328	0.745424631330172	0.675481340027415	0.635529266988425	0.757771368561597	0.717600099991936	0.906130873588875	0.659184042003216	0.555876800569125	0.668233454756039	0.50531356053657	0.67331736979406	0.585523790402465	0.739044028614856	0.519093721305974	0.75146689583525	0.701875156735618	0.711997573219069	0.702425381031812	0.629964660483637	0.649500397961454	0.662166017851867	0.635264465555216	0.649486428940221	0.591358805059421	0.613610655165275	0.60411568423926	0.646638617914012	0.737376553536634	0.590316455115914	0.56700223402792	0.551343102589034	0.637801706516302	0.590096149134116	0.581598225238153	0.489322175926655	0.489322175926655	0.874897862266581	0.871562155462727	0.833291767858405	0.698734177105989	-0.688154526233337	-0.678827529026248	-0.760643633019182	-0.793977506890755
Com_430_pos	0.757592075875821	0.763093850499984	0.716235233125718	0.722501631071156	0.726378600317145	0.745331850793388	0.670251302816293	0.633970833428251	0.746440164461601	0.70519849815644	0.902272782734965	0.651902531811933	0.547052276116391	0.650252889985015	0.487864557583248	0.646354598135871	0.559855669183358	0.709655339922112	0.484955776012906	0.760693703853288	0.710178360792615	0.721986996717768	0.713667010573372	0.633578333128356	0.654797178983757	0.674794008537369	0.647708284113237	0.661576673775004	0.603687550922221	0.624479009090341	0.610133095380953	0.654937419653244	0.744181245166583	0.605725993540926	0.582872045719477	0.567331767896564	0.654963746799733	0.608197984158765	0.600013670698607	0.505326309393499	0.505326309393499	0.887053018665104	0.883850598286705	0.85321830508305	0.719675688708569	-0.679667828629085	-0.670198139738015	-0.750990182846671	-0.786532379326296
Com_5151_pos	0.601098016533373	0.58229626589381	0.553682558238733	0.552134197832072	0.586593328924341	0.597920873163318	0.601849228902016	0.527012195872914	0.738617922777064	0.718550221548116	0.770455258417551	0.611881850289835	0.54720875948262	0.743244758696195	0.607232875931278	0.851776468344274	0.766578945380092	0.932743002716571	0.81161229279702	0.494903029137912	0.465943088127258	0.454458333807272	0.432214062624449	0.46269314483599	0.458977087234152	0.383921615138376	0.364480876837742	0.380196158133608	0.330700225117883	0.36587770011792	0.41382148825854	0.421586136725992	0.511222208535074	0.294107537528869	0.270000074978159	0.256189898285231	0.311772057977681	0.262680065148768	0.252237866384679	0.205829288703105	0.205829288703105	0.559771679086771	0.555591867615397	0.436098544299596	0.316660937181437	-0.647532674918387	-0.642241757286705	-0.719420146358728	-0.720998437003454
Com_6908_pos	0.593685599486757	0.574160715906498	0.54537999810565	0.544146211367941	0.57779682734554	0.592530097548041	0.593800220381948	0.521683419170333	0.729322189706795	0.713010911638162	0.762266947177834	0.6116712471393	0.546350704277107	0.743729682081614	0.602513154652463	0.850110741565344	0.76423441649816	0.928680677969379	0.810711087816981	0.486073938995778	0.4571952937105	0.445814111475578	0.424114946858208	0.455591844063857	0.449845828410196	0.375749626662659	0.356916168647505	0.370162963378698	0.323053078502743	0.35374525441649	0.409796689710774	0.415154300016409	0.507920969953938	0.286444629661477	0.263537567348008	0.248707214254036	0.303909702285149	0.255021264110699	0.24461810323601	0.204312236737154	0.204312236737154	0.549720451285424	0.545162015294209	0.427972495131694	0.308654593481556	-0.663318166383766	-0.652595278689211	-0.731469922027295	-0.727296530575137
Com_1741_pos	0.603847007953864	0.58724716913407	0.559440855093781	0.557376087235006	0.592321540665092	0.596508490733619	0.604867643679565	0.526682839155949	0.740255786982111	0.712741014504459	0.770504679007323	0.59831618198592	0.536031956508998	0.723622945368166	0.601158404725957	0.832691941652925	0.75087973137433	0.916440421485209	0.790518781093289	0.504314470001295	0.475624504624239	0.464467513282424	0.441794958594997	0.468241951397639	0.469049578846347	0.39490085573678	0.374590266881698	0.394958162998975	0.341658369412032	0.385006336508442	0.414529766719065	0.427456860273824	0.50857219860727	0.306407092112544	0.280430219883518	0.269011487923432	0.324425295601513	0.276103925987566	0.265854642380383	0.207513953329488	0.207513953329488	0.570856073901274	0.567560111878229	0.447204197166626	0.330181500807747	-0.600340605900705	-0.606228632827029	-0.678158286702436	-0.691845674557535
Com_1577_pos	0.613828196109156	0.597776860344645	0.568977804529757	0.567258453075236	0.601227050508406	0.606584696640832	0.611455945576869	0.534583501918062	0.745661637993953	0.718025824528398	0.781056962704411	0.605744559243998	0.541194034036524	0.727583251581192	0.601622134537412	0.833070772653245	0.750220308983744	0.91641277327775	0.786199130958733	0.516969449977144	0.487217747801622	0.476832487806295	0.454580876692605	0.477469257116197	0.478698095888404	0.407544788904715	0.386899878561283	0.406789750492064	0.353239673466061	0.395376428001471	0.424920191093317	0.438742153194711	0.521436691701817	0.319053460336357	0.293160781588136	0.281309735990935	0.338365834856179	0.289695700065478	0.279436401567469	0.220250914803768	0.220250914803768	0.586139732685532	0.582752430283927	0.465034692245892	0.346347431359384	-0.611480764229362	-0.615921809456747	-0.689128942212519	-0.702772961491363
Com_4288_pos	0.485759198790928	0.460386467058314	0.442107963698543	0.437292870288197	0.48100636635985	0.483948167132303	0.521498172674543	0.436209347139677	0.668907360795754	0.654549255579813	0.647753304373539	0.531801624931812	0.490410216419431	0.700156188165106	0.595253020599224	0.843613262398379	0.768781344795624	0.925852749024393	0.853928491112894	0.350030356560776	0.33242282910318	0.312961439722619	0.286978149280313	0.356019232905144	0.345508712631248	0.240222457476842	0.225062011524934	0.242890710604129	0.198943851558873	0.241552558225562	0.29861518082043	0.294127048924137	0.370549182947998	0.151211802261226	0.127681178509373	0.117269945529096	0.154967751529869	0.109914810915628	0.0996509682704043	0.0693804598206658	0.0693804598206658	0.385619303004587	0.381970683318111	0.237693772903786	0.136239008838607	-0.546929546714991	-0.550554437745725	-0.616055776166443	-0.611376672312595
Com_3726_pos	0.547907001747413	0.524695940279022	0.499488833743599	0.497254291692167	0.534257184190193	0.549417228655181	0.561435394961954	0.486952104723929	0.701858224239377	0.691574655921414	0.715110307987749	0.587937794120109	0.530374341441147	0.737503364311155	0.601305492714118	0.857191643466063	0.773547097706827	0.934866703057661	0.838355877020915	0.425378205526655	0.400743129276284	0.386098053360065	0.363159313077741	0.411659861440294	0.400955853139347	0.31464596389292	0.297907379095161	0.309590187628612	0.266558776535327	0.295949118182348	0.365021986033867	0.362985105206472	0.455057736662821	0.224927704884013	0.203192262542267	0.188442558489249	0.236832888755707	0.189087766667022	0.178649210873152	0.150701344957923	0.150701344957923	0.476857444671811	0.472048468169156	0.345641477920638	0.231986808606287	-0.648931954013493	-0.635915688634284	-0.713003953658864	-0.700185726526231
Com_4426_pos	0.694566201093011	0.68650571595672	0.65144793600625	0.651528444483403	0.678709404964653	0.681033447729323	0.666426784557196	0.594171491594211	0.788925198810343	0.747809714005206	0.861354982711997	0.639177700720097	0.56125994292614	0.723757061336834	0.593892612630655	0.802285551376236	0.717277168859634	0.887044871423548	0.71577924686124	0.629808915491251	0.592358115058766	0.588510504743189	0.568827177463139	0.55735029243292	0.569481854075356	0.523139504934257	0.498475305445523	0.522502504746423	0.460678801503938	0.50719503763795	0.505698531781486	0.535142782282794	0.615493730505436	0.437052884589004	0.408695000989598	0.39756633473591	0.466933679695053	0.416955004420928	0.406962270558107	0.32117364087361	0.32117364087361	0.722007554767249	0.719414533064608	0.620835336747344	0.49357012362769	-0.616738349382187	-0.628888615172815	-0.702968802619555	-0.736728700441245
Com_6107_pos	0.698999940969074	0.691982394762295	0.656602354580317	0.656793497290849	0.683253694182329	0.684470781090822	0.668604518646738	0.596767262553715	0.78922877700717	0.746205335549042	0.864604402505142	0.63758290012392	0.559067454437958	0.717540855109489	0.589495975217437	0.793196220822233	0.708794806313379	0.8779791799274	0.703161901933724	0.63834737430302	0.60038968792685	0.597214503257737	0.577823361429379	0.562709142643511	0.576319885773	0.532650484229646	0.507632735242406	0.532456624729953	0.469732371776471	0.517354073388528	0.510852344750471	0.542205992974614	0.620967053785451	0.447372030547333	0.418712240328101	0.407978571515133	0.478138734403083	0.428374890549031	0.418479278147791	0.329261928614367	0.329261928614367	0.7324427597948	0.730037779081503	0.633658599338303	0.506497480611518	-0.608789517304939	-0.622872441356832	-0.696068191709334	-0.732926700971335
Com_2148_pos	0.696480690373317	0.690477412149957	0.656017881167848	0.65573774499012	0.682989062337772	0.67945135745051	0.667869765149119	0.593352039868206	0.788393167189013	0.74101954430296	0.860402275015029	0.626687597516012	0.550595687678515	0.704879423445533	0.586344076713803	0.782682480680205	0.700681486540331	0.86938528871585	0.693672167473774	0.638358684771323	0.601037614337525	0.597673623210642	0.577804840573775	0.562052412522496	0.578122146107346	0.533472100143598	0.508081324104356	0.535891579146791	0.470993668137581	0.524045888791694	0.506735035006132	0.540709342952191	0.613790602847178	0.448874314526032	0.419047276505202	0.409914603330123	0.479248387756664	0.430053100709368	0.420264772277311	0.324373821851741	0.324373821851741	0.73224981500008	0.730404752567337	0.632126338484417	0.507057426116539	-0.576346803906717	-0.597702095170016	-0.667276631802503	-0.71129050598023
Com_1074_pos	0.650874013355158	0.638675009517272	0.608263069075973	0.606563737281596	0.639716941641338	0.638087942607756	0.641462404195907	0.561457460389269	0.773799695981028	0.735334285380907	0.818887731891355	0.615104272611834	0.54763022359478	0.723578702223232	0.605900654020779	0.824034145066584	0.741917946987395	0.911833420769816	0.763372245563241	0.566950554605014	0.534693624551938	0.526225885288977	0.503885679793717	0.514057079288229	0.522321812282421	0.457530836581748	0.434594820350319	0.460099995409138	0.399858295118667	0.451187327585067	0.456502704358841	0.479488831024632	0.555695297189897	0.369138860586534	0.340414967744949	0.330624939600208	0.392102441228424	0.342787687846212	0.332571298144537	0.254338647562337	0.254338647562337	0.645394572921984	0.642936317884124	0.527533512125245	0.406231212210011	-0.583661657008629	-0.600121660126624	-0.670417173027779	-0.700553291565158
Com_6001_pos	-0.658034395472101	-0.649597185044436	-0.603531392399688	-0.611881011238483	-0.613454818263777	-0.671232022544525	-0.580855413152121	-0.566472125520322	-0.658789617218932	-0.665267903396501	-0.803828880870737	-0.660544523328812	-0.554103820653253	-0.697762947873557	-0.475278883481575	-0.694480100090553	-0.597608069903015	-0.735698601804572	-0.56504546682382	-0.619327600440616	-0.573172155956743	-0.58118072226122	-0.575782978539371	-0.530472438189965	-0.522750812806505	-0.532661949313816	-0.513628985221828	-0.499369234497155	-0.469632230375681	-0.441726585743559	-0.536544843061763	-0.54591883108033	-0.674805506496469	-0.462617968660695	-0.452856958924705	-0.425250796240185	-0.503752332760862	-0.457378054445993	-0.448874461132969	-0.434057104633894	-0.434057104633894	-0.721066476363013	-0.713091693848084	-0.688012650390817	-0.554964437883974	0.87884895987428	0.806259706912331	0.908660318426474	0.869916400801068
Com_997_pos	-0.671748303749449	-0.663133922003774	-0.617445910693371	-0.625104729689266	-0.629282659010549	-0.682597926267714	-0.598349692779038	-0.578002267692715	-0.682058242262283	-0.684095760888982	-0.822019326104262	-0.669056106115963	-0.563781297007561	-0.711889004028196	-0.494858067052972	-0.71683781474116	-0.619549189332977	-0.763000443196005	-0.589848918485815	-0.629543350542237	-0.583551465575929	-0.590467070422064	-0.583553200610892	-0.541137053668422	-0.535135520214678	-0.539454509717019	-0.519591382469782	-0.508817061759442	-0.475514657853168	-0.454415081349853	-0.54163283087571	-0.552986813509723	-0.679260220840325	-0.46665444794778	-0.454928811970478	-0.428477557900223	-0.50726511037842	-0.459782290570979	-0.450989361319601	-0.429205991549406	-0.429205991549406	-0.731812474436387	-0.724226908798889	-0.691336481160865	-0.55673634032515	0.867591855478267	0.802051928169791	0.903356459747278	0.870904018786421
Com_13569_pos	-0.675278352880375	-0.666861612758739	-0.621127697362548	-0.628711557683796	-0.633128050825117	-0.685559192892967	-0.601903064878031	-0.580729235375126	-0.686131692032128	-0.68707535850569	-0.826071674802327	-0.670462639661414	-0.565158884527996	-0.713155492247522	-0.497201988237216	-0.718721152142587	-0.621435441582449	-0.765671175097527	-0.591234484914277	-0.633420650734072	-0.587309347009898	-0.594212660985607	-0.587128591704708	-0.544317729250435	-0.538899852287344	-0.542964560129982	-0.522883473618445	-0.51280635318679	-0.478740822845167	-0.458903114354347	-0.543922728936719	-0.556007029101292	-0.681620992243219	-0.469874194503777	-0.45777564560833	-0.431568361770374	-0.510629670708266	-0.462992985420212	-0.454171489302432	-0.430558436595074	-0.430558436595074	-0.73626102473997	-0.728770750017857	-0.695158876247945	-0.560252190162338	0.864734452895616	0.800645044422998	0.901658710964128	0.870822729431219
Com_2940_pos	-0.710674910959415	-0.70577274252283	-0.65990170445194	-0.666590131471612	-0.673032172587046	-0.713073397610269	-0.636481926052454	-0.606301017048404	-0.723634752900299	-0.709727614247945	-0.864050271919546	-0.674804484560067	-0.570236426439615	-0.710529955052723	-0.512568491042347	-0.720414251494836	-0.625320651202116	-0.775942805431126	-0.585540028099552	-0.677701285774065	-0.630405259711268	-0.637727551968633	-0.629038431693906	-0.578599560233437	-0.581646310712971	-0.585321807496784	-0.562631032906985	-0.561749962172662	-0.518308323716402	-0.514802762922483	-0.567481439600166	-0.589915646957382	-0.704144617713136	-0.510775812677968	-0.494161574586832	-0.471649928412814	-0.55348129498318	-0.505000745476853	-0.496079592769876	-0.447788914567243	-0.447788914567243	-0.787554420061282	-0.781497723558682	-0.742103290886059	-0.605827621080669	0.809237559803555	0.765243000606602	0.860325114680231	0.852183796372181
Com_4545_pos	-0.703313046139933	-0.696600083101942	-0.651149092783496	-0.657724822789506	-0.665193547606574	-0.70767137070503	-0.632524153454528	-0.6021027460116	-0.722602110901638	-0.7123999075148	-0.858686315035369	-0.678343052933807	-0.574465633356438	-0.721673652336157	-0.519577897166824	-0.735814810476925	-0.639483876414649	-0.790968522155689	-0.606544263829074	-0.663442671214522	-0.616904896084488	-0.623175285799353	-0.614098951561337	-0.569606972454013	-0.569924450854966	-0.569476402475165	-0.547426446199008	-0.544830564894026	-0.50318981507596	-0.497115592364557	-0.559341070541832	-0.578317331254702	-0.69582227908863	-0.493608630988986	-0.477665259218888	-0.454306025451198	-0.534918930120664	-0.486056007672646	-0.476972185592973	-0.435191034804931	-0.435191034804931	-0.770196937209777	-0.763762488821449	-0.721175931599325	-0.584549607963274	0.825996616257653	0.7778769180734	0.874820766219542	0.860677556668658
Com_1823_pos	-0.675454896709087	-0.664487111818129	-0.621939354968205	-0.627349742904132	-0.639554288227851	-0.682034047256838	-0.618850180974048	-0.583054364673421	-0.718490190678949	-0.713106965451744	-0.834711041492563	-0.672177946389741	-0.574590557357727	-0.737627531518738	-0.537848718976017	-0.769464936231353	-0.673035407355505	-0.826697001129509	-0.660281989186057	-0.617102594095509	-0.574100031530206	-0.576587723307766	-0.565414705015141	-0.539402989332928	-0.534897380998379	-0.519187804994556	-0.498595595657785	-0.495414079330344	-0.455979197718809	-0.4506508586196	-0.526060737850682	-0.538104260321544	-0.656881915880923	-0.440043002134596	-0.424313863173494	-0.40085552104446	-0.476127172320528	-0.426920802185108	-0.41747385827827	-0.385782524526371	-0.385782524526371	-0.713397755581797	-0.706662217711802	-0.650283876011295	-0.515919429135409	0.82697892991321	0.777559261174358	0.874588117576172	0.852791803061451
Com_10958_pos	-0.666919571933167	-0.654464378543856	-0.612446621801172	-0.617724543555088	-0.630807736651178	-0.675069664006031	-0.613495233854775	-0.577497134281023	-0.715345244066373	-0.713001699626348	-0.827339585265788	-0.672721197866769	-0.576126523301372	-0.744456032327299	-0.542105008962611	-0.779949914904266	-0.682846293836824	-0.836757458792817	-0.675976463974594	-0.602900963483213	-0.560710224051091	-0.562275824527017	-0.550784676503791	-0.529955713462026	-0.523207716062537	-0.503952720438244	-0.483962007515458	-0.479429464257133	-0.441583622840836	-0.434270994686069	-0.517253164210619	-0.526381225110568	-0.647392400979534	-0.423939813977358	-0.408791749999245	-0.384738224650833	-0.458693997624314	-0.409332495646858	-0.39977873486849	-0.373535034302799	-0.373535034302799	-0.696218446480244	-0.689200095074416	-0.630168974800374	-0.496000095963692	0.837593388208646	0.785056325577247	0.883247686192655	0.856625799502712
Com_1896_pos	-0.685139509403672	-0.674352088199717	-0.631985990621426	-0.636976538950667	-0.650659719653075	-0.689919579755763	-0.630392779302524	-0.590874611320465	-0.733190476837852	-0.724409168401893	-0.846867318482206	-0.67683137942216	-0.579893519721213	-0.744596929906581	-0.548973457887826	-0.780948076513807	-0.684476146966308	-0.841351208026128	-0.672440181619565	-0.625693725287828	-0.582683428744122	-0.58464808344761	-0.572581482522344	-0.547453692922038	-0.544472941765041	-0.525892633195275	-0.504678121328793	-0.503974526455977	-0.462007535778093	-0.461392890353288	-0.530453824497127	-0.544299119643923	-0.660872804886632	-0.445236277719643	-0.428161891900358	-0.405574641672739	-0.481204125932076	-0.431370029191517	-0.421768496876306	-0.384640635450739	-0.384640635450739	-0.722796947161797	-0.716369435815965	-0.655578437205782	-0.520321202095725	0.816986464321446	0.772693743299538	0.868708941655544	0.851854333852762
Com_1875_pos	-0.687028551811268	-0.676385919752442	-0.634060551985603	-0.638970438941224	-0.652881595949785	-0.691336822403621	-0.632497310023829	-0.592276964019899	-0.735691902719289	-0.726031100585668	-0.849029490516303	-0.677111065703059	-0.58032820166951	-0.744866191453611	-0.550432878027498	-0.781853815429266	-0.68550692661275	-0.842869944348126	-0.673237793864518	-0.627791547783607	-0.584765668997789	-0.586683841752893	-0.574468890349025	-0.549200008044153	-0.546678413960886	-0.527769819603733	-0.506409367999228	-0.506296409047299	-0.463751461224701	-0.464220952681921	-0.531434562375991	-0.545823960348919	-0.661697063952917	-0.446939935364349	-0.429571085055583	-0.407220034909129	-0.482939079151421	-0.433034407274852	-0.423417569138691	-0.384865250203731	-0.384865250203731	-0.725165408685524	-0.718824767248311	-0.657373865638321	-0.522048124167917	0.813511692300373	0.770501857312208	0.866146771876156	0.850625310973317
Com_9812_pos	-0.669393108631662	-0.671443889815953	-0.641860160144826	-0.639637627450876	-0.667583799904173	-0.638206905604354	-0.644126558611164	-0.560842961097547	-0.7541235906402	-0.682326348965556	-0.815416574151466	-0.545086639043609	-0.481961665347925	-0.598668998602994	-0.535656017868811	-0.675622872932399	-0.610108462381761	-0.76820007183326	-0.585096896961835	-0.637306079530528	-0.603088304382484	-0.600845944888878	-0.580289170451801	-0.551831674517049	-0.583259788526969	-0.543196281365979	-0.516017066791757	-0.559332686420773	-0.484006676932643	-0.564188392315683	-0.481483427430332	-0.532100163113693	-0.570510290309681	-0.467487992319035	-0.432375323595535	-0.432413198162348	-0.497274742578468	-0.453359650195287	-0.444747200719374	-0.310889015224316	-0.310889015224316	-0.731860084987233	-0.733309755534078	-0.635984384090199	-0.526201542905705	0.375230928518587	0.436153378306255	0.483080622113527	0.56849358103941
Com_722_pos	-0.721284421693133	-0.727058870684094	-0.68928204077491	-0.690852127703635	-0.707332424465767	-0.695660840413826	-0.664831846330375	-0.60157549492742	-0.757409173732389	-0.693778547989683	-0.865315864950176	-0.590800856428898	-0.508342127467841	-0.611570800058672	-0.510205824218916	-0.64889977843526	-0.575362922155975	-0.729933507459883	-0.520228057831028	-0.712628610958634	-0.670193394006419	-0.67529830503177	-0.66036081668579	-0.602096741624543	-0.632674867270559	-0.623344585084732	-0.59522863689304	-0.628218472512911	-0.557693092699976	-0.615909069632725	-0.550486254651326	-0.603182190172094	-0.659832726454969	-0.551589235491174	-0.520706754715154	-0.515047048299306	-0.591705311269033	-0.546714653739674	-0.538425456605588	-0.412585395728715	-0.412585395728715	-0.825398410253556	-0.825309406457472	-0.760038978247509	-0.639634483839171	0.489001405718526	0.524970381182642	0.584592987255665	0.656396673283654
Com_13015_pos	-0.705209960130856	-0.709312891653806	-0.675350733755772	-0.67489874532958	-0.697717575668426	-0.675880978622304	-0.664353697703407	-0.589269642281566	-0.767397664501848	-0.697806702196172	-0.852242887964754	-0.574487932227147	-0.501177513390766	-0.612309029149728	-0.530851693621284	-0.671138404584264	-0.601017156486304	-0.759748720857767	-0.560417827532004	-0.684687327325036	-0.645959027725756	-0.647300330869563	-0.629134140057349	-0.58531618492539	-0.617225335679322	-0.591640704385354	-0.56350891502986	-0.60287185058177	-0.528389627713273	-0.599821371992225	-0.522598102930981	-0.575478084665089	-0.622598303866697	-0.516827691927586	-0.48307241453157	-0.480548602941171	-0.552145902322251	-0.507105679088456	-0.498537267355187	-0.365452399030774	-0.365452399030774	-0.789734496324994	-0.79053624223618	-0.707297773530763	-0.590873430816174	0.432177893588778	0.48287392648071	0.536234562906852	0.617420261341172
Com_16826_pos	-0.714867089561674	-0.717267527625242	-0.681222409949042	-0.681735335670538	-0.70289113593265	-0.690083073162243	-0.669636456865646	-0.599630606352075	-0.772853861789444	-0.711032323534939	-0.865621873047944	-0.598460550213632	-0.519814242346709	-0.638677424058113	-0.538447435835847	-0.692720179610967	-0.617661991241388	-0.777952298636444	-0.578441413958036	-0.690369156136916	-0.650046996970582	-0.651958261294474	-0.634734830849044	-0.590953243286278	-0.618547007938703	-0.595535588843622	-0.567909599993486	-0.601754409037982	-0.530977089537195	-0.592277551401007	-0.53474807370171	-0.583213539440007	-0.641397775999996	-0.519235250879917	-0.487550599263304	-0.481945247938374	-0.555752427342499	-0.509425268130455	-0.500629539297679	-0.379195791912452	-0.379195791912452	-0.796861646000565	-0.7966078114615	-0.717355764394542	-0.596241814147482	0.496480811502169	0.533518667365352	0.594082266471024	0.662316409130759
Com_3525_pos	-0.718288618586053	-0.720938825085961	-0.684947454205215	-0.68532669599817	-0.706864983756745	-0.692701918921176	-0.673386815858663	-0.602188649909242	-0.777287829644818	-0.713964445286058	-0.869541065501857	-0.599115033334894	-0.520697105770029	-0.639295488973422	-0.541031406847858	-0.694398395042871	-0.619528222908278	-0.780682134446409	-0.579876468936219	-0.694159774887304	-0.653794659035506	-0.655633688218077	-0.638158975035594	-0.594101861420018	-0.622481524015447	-0.598933255652837	-0.571052026989709	-0.605899476385637	-0.534127679598107	-0.597265755551167	-0.536598778261915	-0.58600187152274	-0.643024979931484	-0.522323597370875	-0.490134820973777	-0.484924609500964	-0.558911348659505	-0.512452507408759	-0.503628990159698	-0.379753351593142	-0.379753351593142	-0.801152652970584	-0.801045043657247	-0.720680654869453	-0.599412851361373	0.490790434371468	0.5299953652359	0.589954860071439	0.660458501269091
Com_6663_pos	-0.73450244622632	-0.735323056376685	-0.696184467670961	-0.698001222720559	-0.71675696465028	-0.714822916291767	-0.682086236735699	-0.618367185882326	-0.785153371918906	-0.731813172185792	-0.890364307707928	-0.632288375188688	-0.545936974978111	-0.673237907049881	-0.54928426889763	-0.719876584675905	-0.638328783972055	-0.801353301820992	-0.598283450909721	-0.707058028368809	-0.664137350461602	-0.66717202782113	-0.651208777401038	-0.605130718845973	-0.628205633700486	-0.609851399908786	-0.582491542678236	-0.609930704480307	-0.542928996775409	-0.592261513609007	-0.556793039695444	-0.60099373620149	-0.672862027504832	-0.53159263206315	-0.502184009374214	-0.492810734820392	-0.570390322396671	-0.522225870764603	-0.513134941246888	-0.403909049023213	-0.403909049023213	-0.817181832065003	-0.815678111885604	-0.742256367510777	-0.614380772228761	0.57779034708515	0.598641049984246	0.66834883174425	0.722167385605266
Com_11206_pos	-0.696370814776063	-0.693360973970204	-0.656847669259196	-0.658025695169213	-0.679388255375594	-0.680367156700617	-0.654879485136016	-0.590355745084637	-0.762572137085809	-0.716832001887436	-0.852196289955417	-0.61811155777175	-0.537229232485689	-0.675711732303906	-0.550931912722188	-0.733174936626281	-0.652184510045907	-0.812983897898912	-0.629164456831281	-0.654206230605447	-0.614653191763526	-0.614880223552762	-0.598034582338308	-0.567408431929958	-0.584789293058702	-0.556018333164325	-0.530675712710021	-0.55517816336678	-0.492849513608645	-0.538217634760023	-0.520071805078011	-0.55635704761184	-0.630771289071098	-0.476878717087285	-0.449082659243889	-0.43890979264413	-0.510995563108882	-0.463457066855997	-0.454260027889107	-0.359418762117555	-0.359418762117555	-0.75378516427543	-0.751756304733674	-0.670978035131904	-0.546799738958838	0.583345952789735	0.598310586199323	0.668487148342175	0.710873974716539
Com_14521_pos	-0.641259426789752	-0.639493059695921	-0.60325023896267	-0.606070749043782	-0.620062515907157	-0.630647036123102	-0.590962350061877	-0.54305849919841	-0.679853104705462	-0.644875095946209	-0.779973559712381	-0.573927128118247	-0.492956615121146	-0.613092502484912	-0.48154107019121	-0.647225956271975	-0.570669615063813	-0.71252231533974	-0.538997693679902	-0.611659441182515	-0.572863711184254	-0.57609301147603	-0.563616780989726	-0.52489222457095	-0.538626093198287	-0.525813963261839	-0.503116775279813	-0.519118982967597	-0.466827927216588	-0.495381020599036	-0.49219722514767	-0.523814494337001	-0.600430559959632	-0.456632046843102	-0.434254351178243	-0.422042789519301	-0.491296358068797	-0.448277824970048	-0.440168021995454	-0.362777333501601	-0.362777333501601	-0.707562074546645	-0.704831297842107	-0.64681664642973	-0.530997732990777	0.582192806897458	0.581487267876273	0.650972571564643	0.679226944670236
Com_9195_pos	-0.750555635582669	-0.751388870425548	-0.7084086357337	-0.712195142591119	-0.725626547147348	-0.73630941511395	-0.684977809812684	-0.632506413255929	-0.781051598777195	-0.736774479966956	-0.906630213027013	-0.657882680468784	-0.562088811817056	-0.688962592017009	-0.539752003448015	-0.718114446312581	-0.63119818886403	-0.792254951692901	-0.582402917036883	-0.728486489447237	-0.682116912077095	-0.68802555821265	-0.67484416654182	-0.619215304555761	-0.638584151317243	-0.63275313888989	-0.605764681361448	-0.625353177366383	-0.563467740324241	-0.597377835107325	-0.582553800654297	-0.623722924034339	-0.709009846451874	-0.555667976457456	-0.529549776716713	-0.516104975710018	-0.598391675399779	-0.549487702654095	-0.540447185139645	-0.443719541092951	-0.443719541092951	-0.844557395653618	-0.841779172480139	-0.783004941295596	-0.649601668493074	0.656536456282287	0.658712000577504	0.737165664426611	0.77628874699174
Com_291_pos	-0.747197534259386	-0.748330477821022	-0.706620913963958	-0.709706317415057	-0.724954089253521	-0.730593750613583	-0.68578942785625	-0.629115613433202	-0.784124518828823	-0.735805521226521	-0.903136605880624	-0.649016833344969	-0.55642083646462	-0.68252093281941	-0.543054667609894	-0.717463733781255	-0.632580620964864	-0.794505059270812	-0.585782437312575	-0.724259761097002	-0.67895337408096	-0.683988201163719	-0.669821891294314	-0.616622993010691	-0.637849989373072	-0.628078308053207	-0.600797720945364	-0.623604089278865	-0.559420040958276	-0.599509622424903	-0.575446281009251	-0.618385316084251	-0.698325343986902	-0.550644384754448	-0.523153693052082	-0.511328852190133	-0.592228942560874	-0.543574908789642	-0.534526948670192	-0.431927872329628	-0.431927872329628	-0.83886112609279	-0.836611342672053	-0.7728629405737	-0.641320688878674	0.625848179865398	0.635607199699317	0.710662254806592	0.756280162257167
Com_3361_pos	-0.728999632563496	-0.726602045439325	-0.682217155165093	-0.687464593933137	-0.697505718072909	-0.723572224816742	-0.659601559257927	-0.618454876827495	-0.751623727821073	-0.723458619510875	-0.884040739057004	-0.667132598566596	-0.566977738522067	-0.701867976827717	-0.527092760703389	-0.721914702819133	-0.63061626739195	-0.78650312259883	-0.58757262653525	-0.700203283703588	-0.653487829468145	-0.659939787325708	-0.648983358598372	-0.59700436997144	-0.607589050742545	-0.60590879632326	-0.581219350736948	-0.590080121838886	-0.537902461176986	-0.552299257364671	-0.573511637290308	-0.60454375266916	-0.705146431739939	-0.52989246246327	-0.508733353023877	-0.490521151123764	-0.572372525720154	-0.52361818210997	-0.5146107328943	-0.443680680766617	-0.443680680766617	-0.812583616642842	-0.808069577742774	-0.758636656197469	-0.623704764339543	0.737262172010505	0.715195887882534	0.802446661218886	0.816453936935443
Com_12128_pos	-0.735664609170805	-0.732470738166778	-0.688003081878817	-0.693056812695558	-0.704309290593544	-0.730334485810987	-0.668121382123272	-0.624903759098788	-0.763649677150444	-0.735524369417131	-0.8939863849676	-0.676250898309396	-0.575892254788425	-0.715871113727505	-0.539535517827646	-0.740059971387621	-0.647417119194244	-0.806378588047293	-0.607568671227807	-0.702899391864795	-0.656159434064843	-0.661938759631312	-0.650320768555792	-0.601114603736664	-0.611160799354995	-0.606267000966909	-0.581408440353082	-0.590611584906846	-0.537756836527417	-0.553112526950785	-0.576238743474456	-0.606674924425764	-0.708681112280506	-0.528349805024686	-0.506749191370652	-0.488368532003003	-0.570464979137554	-0.520860357286852	-0.511635503945294	-0.440834045586603	-0.440834045586603	-0.81508068239843	-0.810485848442903	-0.757219256337752	-0.620636690665103	0.74680904808138	0.724850450928033	0.813247242295153	0.826687733738014
Com_9_pos	-0.737149024793535	-0.733870306379755	-0.689826597742385	-0.694555163708968	-0.706867818697071	-0.730879510901873	-0.671658179440757	-0.626145536904464	-0.769140043051018	-0.73934215711991	-0.896494974562874	-0.676029316661346	-0.576756981448649	-0.717929423593607	-0.544870756366302	-0.745550703703982	-0.653245912079536	-0.813587088478514	-0.614951743711281	-0.702976775914709	-0.656587811815964	-0.661852048213584	-0.649649285669291	-0.602051322238634	-0.612730398260035	-0.605419310525549	-0.580360371946747	-0.590968858033825	-0.536927881087396	-0.555054873954516	-0.574956468595345	-0.606007414518082	-0.706362116805353	-0.526757310894187	-0.504454709742512	-0.486659071703726	-0.568384978077145	-0.518588459886151	-0.509291078867193	-0.436030594415372	-0.436030594415372	-0.814689115215034	-0.810280796207268	-0.753944933349608	-0.617483917853691	0.737962017973809	0.719069745785522	0.806518172624979	0.822469093360546
Com_2402_pos	-0.731685565199877	-0.727443459137531	-0.684418132420143	-0.688622445801917	-0.702809662828246	-0.725100759616246	-0.670982351501949	-0.622460294670829	-0.772008412962911	-0.741852632726345	-0.892527326967301	-0.673768438134337	-0.576848035419285	-0.72219472707602	-0.552578652774322	-0.756396759725507	-0.664461559018496	-0.826237259728254	-0.631768504521498	-0.692478093656081	-0.647181903334639	-0.651210490922537	-0.638088505638731	-0.595788532756749	-0.605972180006165	-0.593423366296057	-0.568531596747778	-0.58018653735223	-0.525674394985871	-0.54626835634217	-0.566210873969889	-0.596283596447892	-0.695402021478159	-0.513535386202845	-0.490713113214221	-0.473409072665857	-0.553604937506659	-0.503631920425962	-0.494207770689281	-0.421087591381192	-0.421087591381192	-0.801465686746267	-0.797155906337905	-0.735399728177212	-0.599673897738576	0.729880508509185	0.713315125092726	0.799883393583952	0.816316087711212
Com_2484_pos	-0.740301854371717	-0.737996633647607	-0.693642080309294	-0.698511964378124	-0.710005754885712	-0.733250310322016	-0.672521944697616	-0.627750357556111	-0.767919803270198	-0.736624690004292	-0.89826388404059	-0.673932156507691	-0.57405968710652	-0.711232751571239	-0.539570201388424	-0.73571882941666	-0.644016299786108	-0.803476686345684	-0.601746939396354	-0.710127825359568	-0.663270514594324	-0.669217825488987	-0.657375158131924	-0.606261242277397	-0.618203539894593	-0.61368565774357	-0.588353483581223	-0.599492767008184	-0.544838188940181	-0.563586629258983	-0.579306309323383	-0.611998501739408	-0.711018192901427	-0.5359448607133	-0.513482048024918	-0.495987332778223	-0.578412530842841	-0.528888317700343	-0.519699179735319	-0.443692981616965	-0.443692981616965	-0.82353832746578	-0.819281805444184	-0.765441052682928	-0.629192668418078	0.731136712056938	0.713622375030137	0.800301254403467	0.818743491573498
Com_5738_pos	-0.737885797305301	-0.735614047785495	-0.69206458132533	-0.696492843378612	-0.709201148349833	-0.729535746718314	-0.672946104652112	-0.625536021958371	-0.770023917201513	-0.736524205067188	-0.895990005269824	-0.668991710005502	-0.571119191273635	-0.708442107409357	-0.542402452711173	-0.736877876643474	-0.646296312421033	-0.806425675460045	-0.605818701583156	-0.706586803771735	-0.660433435877975	-0.665754177551934	-0.653264994510035	-0.604132833363064	-0.617002045299748	-0.609698558179431	-0.584229544080348	-0.597221925906162	-0.54127421342223	-0.563640776080294	-0.574443690023458	-0.607955104971255	-0.70397533884125	-0.531602325831157	-0.508337429841547	-0.49176825928778	-0.573264201578008	-0.523844219379474	-0.514633444545703	-0.435507437797303	-0.435507437797303	-0.818871307928645	-0.814908791559257	-0.757701896471111	-0.622525256005004	0.713811888257061	0.700641282644176	0.785404123627553	0.80737290111651
[truncated: 51 more columns]
