# Supplementary material for: Integrated Transcriptome and Metabolome Analysis to Identify Sugarcane Gene Defense against Fall Armyworm (Spodoptera frugiperda) Herbivory
Source: Int J Mol Sci. 2022 Nov 8;23(22):13712. doi: 10.3390/ijms232213712 (PMC9694286; doi:10.3390/ijms232213712)
Supplement: Supplementary file 1 [file ijms-23-13712-s001.zip › ijms-1999975-supplementary/Table S/Table S2.xls]

gene_id	HS_readcount	CS_readcount	log2FoldChange	pval	padj
Cluster-29098.242	11.6747645924465	296.354167125209	-4.6696	1.8721e-17	1.394e-12
Cluster-29098.30308	81.4352317905605	933.868365073504	-3.5187	4.4763e-16	1.6665e-11
Cluster-29098.19004	2316.91734034735	13711.1339165673	-2.5649	2.3835e-14	4.6227e-10
Cluster-29098.19669	976.800542236852	221.609093660863	2.1361	2.4833e-14	4.6227e-10
Cluster-29098.19112	4342.59196213778	949.719642075988	2.1988	3.1267e-14	4.6563e-10
Cluster-29098.1646	0	12984.8924948098	-16.472	4.1091e-14	5.0995e-10
Cluster-29098.23768	1679.13279356527	405.653946340029	2.0544	6.4582e-14	6.8697e-10
Cluster-29098.22166	1719.64429600469	415.148067751283	2.0522	1.6858e-12	1.5691e-08
Cluster-29098.820	4.9743713079346	180.319028247703	-5.1842	2.2733e-12	1.8808e-08
Cluster-29098.19316	2069.3786166756	397.301655975402	2.386	6.2819e-12	4.6775e-08
Cluster-2414.0	0	110.117076862005	-9.5905	9.5595e-12	6.471e-08
Cluster-29098.10316	56.3199562434271	417.704942944927	-2.8938	1.3516e-11	8.3865e-08
Cluster-29098.25633	746.629808186017	71.4828689479251	3.4142	1.69e-11	9.68e-08
Cluster-29098.13309	1335.81813828323	413.061120587768	1.6891	1.8653e-11	9.9206e-08
Cluster-29098.19185	1167.17570859903	242.91321438164	2.2522	3.2544e-11	1.6155e-07
Cluster-2110.0	0	129.874626745468	-9.8352	3.8143e-11	1.7751e-07
Cluster-33980.1	44.5350314962756	432.348175065584	-3.2778	1.855e-10	8.1251e-07
Cluster-16062.0	4.84453433753125	136.841660711743	-4.8127	3.4308e-10	1.3638e-06
Cluster-29098.1619	26.5712746372769	342.415499591985	-3.6807	3.48e-10	1.3638e-06
Cluster-29098.12729	1195.55513154331	249.647992925087	2.2767	4.5908e-10	1.7092e-06
Cluster-29098.7877	916.341720692291	174.038214375648	2.3775	6.2554e-10	2.218e-06
Cluster-29098.19153	4265.78207874998	18154.6537202533	-2.0894	7.6793e-10	2.5991e-06
Cluster-29098.11782	120.42914659702	613.338370424211	-2.3508	9.0513e-10	2.9303e-06
Cluster-29098.12911	4671.1785279716	1581.40005467923	1.566	1.3749e-09	4.2657e-06
Cluster-29098.29048	205.055755267612	1081.2981872727	-2.4009	1.4765e-09	4.3977e-06
Cluster-29098.18383	5302.78039354254	1695.49862167855	1.6435	1.8373e-09	5.2618e-06
Cluster-17416.1	175.217041294992	3.47603504539219	5.4228	2.185e-09	6.0259e-06
Cluster-29098.17286	1775.59354020644	627.789563483144	1.5026	2.4477e-09	6.5093e-06
Cluster-29098.1521	77.4150308367084	554.387235624543	-2.8411	2.5801e-09	6.6247e-06
Cluster-29098.11270	196.417796920271	8.90922324737833	4.302	2.8971e-09	7.1907e-06
Cluster-29098.19666	535.499679994703	107.804719959524	2.3378	3.1705e-09	7.6155e-06
Cluster-2455.0	0	86.2610713614997	-9.2429	3.7326e-09	8.6854e-06
Cluster-29098.27538	149.493278359253	922.612667302553	-2.6241	4.7236e-09	1.0658e-05
Cluster-29098.14284	1252.11564198493	383.987340409752	1.7157	5.3954e-09	1.1816e-05
Cluster-29098.18546	1549.05272220367	405.573137065414	1.942	5.9223e-09	1.2599e-05
Cluster-33508.0	0	65.5290178843849	-8.8458	7.0336e-09	1.4548e-05
Cluster-29098.20241	3123.32704988823	1137.21606367736	1.4539	1.0296e-08	2.072e-05
Cluster-29098.10703	573.857182836438	114.31890096231	2.3582	1.0869e-08	2.1297e-05
Cluster-19207.0	3.04246541741233	131.819766265037	-5.4277	1.5063e-08	2.804e-05
Cluster-29098.20647	249.859676734494	1456.15590627151	-2.5416	1.5063e-08	2.804e-05
Cluster-22831.0	1.31326101637109	87.4538258170763	-6.0648	1.7104e-08	3.1041e-05
Cluster-29098.21595	395.057435810784	59.7907494780186	2.7322	1.7509e-08	3.1041e-05
Cluster-29098.4396	797.005725230224	174.358364979068	2.2086	2.2023e-08	3.8136e-05
Cluster-29098.16384	887.175480044701	208.818232424451	2.1063	2.2984e-08	3.8896e-05
Cluster-2164.0	0	62.1173420806074	-8.7634	2.4263e-08	4.0147e-05
Cluster-34495.0	69.7266651759756	0	8.2631	2.5046e-08	4.0543e-05
Cluster-29098.738	0	81.5535663672374	-9.1644	2.7154e-08	4.3019e-05
Cluster-2510.0	0	81.0312934088798	-9.15	3.073e-08	4.744e-05
Cluster-29098.21942	399.022378634018	74.8066398855555	2.4006	3.1218e-08	4.744e-05
Cluster-2542.0	0	44.7164837124966	-21.595	3.3227e-08	4.9482e-05
Cluster-2678.0	0	42.1366865752372	-21.508	3.7719e-08	5.5071e-05
Cluster-29098.14133	5116.68123245365	1548.21145158151	1.7265	4.1127e-08	5.8891e-05
Cluster-29098.18194	5545.12850544019	2300.67647016836	1.2693	5.1591e-08	7.0894e-05
Cluster-29098.18944	342.99097280109	26.1081645774609	3.6617	5.0954e-08	7.0894e-05
Cluster-31440.0	153.21139666848	639.793245429962	-2.0615	5.2365e-08	7.0894e-05
Cluster-29098.12628	40.185865315837	259.768724778102	-2.6945	5.8403e-08	7.7656e-05
Cluster-2117.0	0	53.5360506418863	-8.5405	6.1822e-08	7.9432e-05
Cluster-29098.20436	88.4590031260629	0.802161933552043	6.4133	6.1872e-08	7.9432e-05
Cluster-29098.19567	1443.02416684748	417.312064397948	1.7892	7.3298e-08	9.2506e-05
Cluster-29098.17436	1921.52989153106	813.794202015804	1.2402	7.5151e-08	9.3264e-05
Cluster-2557.0	0	573.253803308119	-11.971	7.7747e-08	9.4903e-05
Cluster-29098.20694	1265.93794198465	357.90779894946	1.8282	8.684e-08	0.00010264
Cluster-34163.0	91.652836433796	664.848631719057	-2.8591	8.6125e-08	0.00010264
Cluster-29098.13740	902.391179288237	328.920475619657	1.4516	9.4095e-08	0.00010947
Cluster-29098.19111	508.841690656134	117.655485404409	2.1183	1.0376e-07	0.00011887
Cluster-2348.0	0	60.72893012688	-8.7183	1.2244e-07	0.00013814
Cluster-29098.18682	9.47699131770305	129.055578322802	-3.7746	1.3387e-07	0.00014878
Cluster-29098.17687	12404.128559228	4474.43626733877	1.472	1.4413e-07	0.00015783
Cluster-29098.4467	62.0861231251087	0	8.0954	1.5871e-07	0.00017127
Cluster-29098.19442	2553.41239733017	1139.46582119662	1.1629	1.86e-07	0.00019785
Cluster-26590.0	73.4500995809088	379.840718019952	-2.3733	2.0776e-07	0.00021789
Cluster-29098.12344	2179.6153428047	618.338941985828	1.8178	2.4432e-07	0.00024948
Cluster-29098.5208	354.383392857921	1559.05530631377	-2.1364	2.4458e-07	0.00024948
Cluster-29098.22449	1646.92194162018	689.591626459698	1.2548	2.8161e-07	0.00027763
Cluster-29098.32312	193.525974526026	589.528173979448	-1.6053	2.8153e-07	0.00027763
Cluster-29098.6325	55.3401511437838	0	7.9297	2.8337e-07	0.00027763
Cluster-29098.26731	420.38879681088	108.003168925358	1.9416	3.6223e-07	0.00035028
Cluster-29098.6799	733.066672829206	192.591813449697	1.9223	3.7432e-07	0.00035733
Cluster-2603.0	0	52.5833941445193	-8.5231	4.3427e-07	0.00040932
Cluster-29098.12545	375.472508657305	67.5291182896995	2.5064	4.6942e-07	0.00043692
Cluster-29098.12516	403.561776384111	86.7661995902401	2.2609	5.0639e-07	0.000458
Cluster-29098.25968	58.0523947455016	0	7.9982	5.1053e-07	0.000458
Cluster-29098.9852	146.466453120236	690.101318405512	-2.2364	5.0759e-07	0.000458
Cluster-29098.26452	240.199589610333	37.9850034321844	2.7135	5.6264e-07	0.00049874
Cluster-29098.14111	579.769398099545	1770.70571735214	-1.6122	5.7721e-07	0.00050561
Cluster-29098.17297	792.99126809948	1979.97450898493	-1.3219	5.9076e-07	0.00050561
Cluster-29098.23460	496.340916740366	147.128287460176	1.7496	5.8461e-07	0.00050561
Cluster-29098.17376	183.251089921202	550.553478992745	-1.5872	6.0119e-07	0.00050869
Cluster-29098.1641	10.7812873295972	151.01787383178	-3.8006	6.1652e-07	0.00051418
Cluster-29098.24609	52.268286287432	0	7.8472	6.2149e-07	0.00051418
Cluster-29098.24052	486.118132704635	130.126532347432	1.9027	6.5823e-07	0.0005386
Cluster-29098.12355	1446.89239023	627.885924806317	1.2025	6.77e-07	0.00054205
Cluster-29098.954	50.3749919213124	273.56544226023	-2.4392	6.7634e-07	0.00054205
Cluster-29098.18526	1697.64094688114	502.78680858453	1.7619	6.9342e-07	0.00054919
Cluster-29098.19575	6315.5916053905	2734.21533835258	1.207	7.0067e-07	0.00054919
Cluster-29098.21508	2742.97831064221	932.051239581276	1.5551	7.1166e-07	0.00055199
Cluster-29098.18203	856.179043960013	244.17056890359	1.7965	7.232e-07	0.00055516
Cluster-29098.22123	341.22398341082	52.2284841469851	2.7097	7.4825e-07	0.00056852
Cluster-29098.494	60.0502104141607	426.753494209026	-2.8317	8.0376e-07	0.00060453
Cluster-15825.0	4.58350045447798	159.71761519108	-5.1215	8.2929e-07	0.0006175
Cluster-29336.0	59.4239048568739	0	8.0327	8.4185e-07	0.00062064
Cluster-29098.16619	542.591621533165	1381.62877513671	-1.3477	9.1225e-07	0.00066595
Cluster-39392.0	97.4116501426047	1.8717111782881	5.4405	9.3738e-07	0.00067765
Cluster-29098.12805	357.392861869766	998.624599418189	-1.4845	9.7576e-07	0.00069815
Cluster-29098.4708	270.143897372044	947.995858755568	-1.8093	9.8972e-07	0.00069815
Cluster-29098.919	123.766759108649	477.844848999693	-1.9484	9.9386e-07	0.00069815
Cluster-29098.18333	10890.8749660595	4866.52761860408	1.163	1.0445e-06	0.00072015
Cluster-2517.0	0	265.478006655968	-10.86	1.1082e-06	0.00075702
Cluster-29098.21724	1196.99317407644	429.721837315394	1.4751	1.1319e-06	0.00076623
Cluster-29098.17253	1856.66377226669	691.190267245353	1.4292	1.1423e-06	0.00076627
Cluster-29098.13561	50.5380887540745	0	7.7983	1.1902e-06	0.00079128
Cluster-29098.11597	918.248428162054	259.292938156358	1.8356	1.2052e-06	0.00079364
Cluster-29098.21346	61.9022490468573	315.960340523437	-2.3509	1.2169e-06	0.00079364
Cluster-29098.763	0	272.411163149549	-10.897	1.2257e-06	0.00079364
Cluster-29098.11386	330.763122678504	77.3428312616885	2.076	1.2678e-06	0.00081378
Cluster-29098.1091	268.313677978995	889.80926529096	-1.7308	1.3568e-06	0.00086348
Cluster-29098.3959	210.913142786923	1028.7076349275	-2.288	1.3811e-06	0.00087152
Cluster-29098.10671	660.385874929315	1930.58384583573	-1.5476	1.4466e-06	0.00090514
Cluster-29098.20097	421.890267300362	110.623815187549	1.9297	1.5766e-06	0.00097831
Cluster-29098.2361	236.787413770688	45.0418997097185	2.4434	1.5916e-06	0.00097946
Cluster-29098.27105	310.210359689746	51.1730640788073	2.5586	1.8279e-06	0.0011156
Cluster-29098.23630	467.749641514461	139.717503785205	1.7315	1.852e-06	0.0011211
Cluster-29098.5446	542.164767254095	1729.59796060947	-1.676	1.9128e-06	0.0011486
Cluster-29098.18088	2819.04490828296	1133.74124355534	1.3185	1.9558e-06	0.001165
Cluster-29098.11556	232.636254498039	40.5347016566809	2.5686	2.0532e-06	0.0012133
Cluster-29098.25932	346.157633522013	91.1422162722071	1.9259	2.2304e-06	0.0013077
Cluster-29098.25189	247.193673452739	1043.18044266451	-2.0763	2.2552e-06	0.0013119
Cluster-29098.4690	47.2793627994243	292.411683160159	-2.6355	2.2753e-06	0.0013134
Cluster-29098.11017	261.146311276579	929.76247424681	-1.8308	2.3737e-06	0.0013596
Cluster-29098.1082	347.872684174913	88.3721509698921	1.965	2.4517e-06	0.0013623
Cluster-29098.18361	16522.3396240191	7824.84872124424	1.078	2.4367e-06	0.0013623
Cluster-29098.21080	889.106390586641	172.321077799648	2.3912	2.4148e-06	0.0013623
Cluster-29098.854	8.57099981598255	597.273590796237	-6.1241	2.4228e-06	0.0013623
Cluster-2380.0	0	42.8122107336042	-8.2069	2.6121e-06	0.0013993
Cluster-29098.10444	290.667634268234	29.1432427345624	3.4153	2.5776e-06	0.0013993
Cluster-29098.14101	75.9298161446082	0.534774622368029	6.7119	2.5918e-06	0.0013993
Cluster-29098.26468	501.595469882777	115.463471229385	2.129	2.5958e-06	0.0013993
Cluster-29098.9828	545.802571610183	171.735202905441	1.6573	2.6051e-06	0.0013993
Cluster-29098.17408	736.167096207162	233.819830792129	1.6694	2.6571e-06	0.0014132
Cluster-29098.13953	671.636496374477	163.20355403507	2.0668	2.7424e-06	0.0014483
Cluster-29098.19571	404.212006045014	133.819795654652	1.5939	2.7646e-06	0.0014497
Cluster-2576.0	0	413.581598253601	-11.5	2.8751e-06	0.0014971
Cluster-29098.17759	888.482107946981	341.204517152911	1.3871	2.9905e-06	0.0015464
Cluster-29098.27602	45.9479323162113	0	7.6609	3.0219e-06	0.0015518
Cluster-2486.0	0	45.4095521960221	-8.3192	3.1259e-06	0.0015727
Cluster-29098.16055	4889.02077466606	2171.64406234412	1.172	3.1052e-06	0.0015727
Cluster-30661.0	322.557989237139	87.65687130239	1.9025	3.1587e-06	0.0015785
Cluster-29098.31796	18.219008162039	145.16759589205	-3.003	3.2375e-06	0.0016071
Cluster-29098.18415	110.905300802864	3.63204288159602	4.7795	3.2645e-06	0.0016098
Cluster-2365.0	0	36.7127198662322	-8.0083	3.3988e-06	0.001665
Cluster-2331.0	0	38.9071614212471	-8.0947	3.4542e-06	0.0016811
Cluster-29098.12896	489.2062047621	148.963693109418	1.7147	3.5465e-06	0.0017148
Cluster-2444.0	0	397.306566364423	-11.442	3.6699e-06	0.0017441
Cluster-29098.30250	153.216935846269	21.3650829058966	2.8552	3.6774e-06	0.0017441
Cluster-36976.0	22.5608604147047	219.753059146788	-3.2804	3.6615e-06	0.0017441
Cluster-35915.0	30.4417424017067	262.057261076164	-3.11	3.86e-06	0.0018191
Cluster-29098.14969	317.032162291593	48.3082468737616	2.6817	3.9594e-06	0.0018522
Cluster-35683.0	16.4525838008434	154.266847156086	-3.2314	3.9799e-06	0.0018522
Cluster-2827.0	0	40.9573679523245	-8.1676	4.1041e-06	0.0018864
Cluster-29098.21608	234.420130816448	48.217345223022	2.3241	4.0853e-06	0.0018864
Cluster-29098.8471	703.698995126962	275.535666485436	1.3523	4.1756e-06	0.0019075
Cluster-29098.14873	288.842557837308	828.723957777502	-1.5207	4.2511e-06	0.0019301
Cluster-23738.0	49.4154258517147	241.463929350598	-2.2919	4.3743e-06	0.001974
Cluster-29098.20427	58.8209958911577	0	8.0171	4.5099e-06	0.002023
Cluster-29098.6258	380.514218602033	77.2353020386995	2.3047	4.7564e-06	0.0021207
Cluster-29098.11601	129.463446923232	7.26961645132526	4.0131	4.8565e-06	0.0021398
Cluster-29098.1557	59.3949354718682	420.344395604411	-2.828	4.8441e-06	0.0021398
Cluster-29098.20733	908.15547141267	276.196242831334	1.7111	5.1163e-06	0.002241
Cluster-29098.18527	14323.6218448501	7119.25474825533	1.0078	5.2244e-06	0.0022749
Cluster-30040.0	43.2665198268164	0	7.5746	5.2593e-06	0.0022768
Cluster-29098.14552	576.274973718699	179.772009525467	1.6642	5.3764e-06	0.002314
Cluster-29098.20513	378.807993170098	90.8769451769171	2.0775	5.4117e-06	0.0023159
Cluster-29098.14072	590.071237615929	186.44962253583	1.6787	5.6827e-06	0.0024179
Cluster-29098.17611	421.559163594161	96.9216275518585	2.1006	5.981e-06	0.0025304
Cluster-29098.20219	143.349679942928	413.561100984533	-1.5251	6.3826e-06	0.0026851
Cluster-29098.28193	15.6679508039236	179.266311892126	-3.5194	6.5012e-06	0.0027196
Cluster-29098.19454	1116.35442196054	431.869969396682	1.3697	6.6358e-06	0.0027604
Cluster-29098.22378	1367.5522684602	550.692831479039	1.3213	6.6951e-06	0.0027696
Cluster-29098.14359	1277.74064959971	348.940377206984	1.8878	7.1535e-06	0.0029429
Cluster-29098.840	0	247.094944866584	-10.757	7.687e-06	0.003145
Cluster-2884.0	0	34.5608259643965	-7.9186	7.7522e-06	0.0031543
Cluster-29098.8477	309.445056753162	44.6097995503563	2.773	8.6254e-06	0.0034905
Cluster-29098.25780	274.657543196785	31.8222643547388	3.1222	8.9528e-06	0.0036034
Cluster-29098.21509	70.4989429080682	0.534774622368029	6.6093	9.1228e-06	0.0036521
Cluster-2716.0	0	38.68993315942	-8.0856	9.3782e-06	0.0037144
Cluster-29098.16528	328.246514583516	76.4829698983015	2.1219	9.3352e-06	0.0037144
Cluster-37235.1	93.6569172770066	345.719050945878	-1.8788	9.5729e-06	0.0037715
Cluster-29098.28485	902.181557494544	363.959834480075	1.3168	9.6778e-06	0.0037927
Cluster-29098.594	40.214140326082	0	7.4692	9.7824e-06	0.0038136
Cluster-29098.20353	503.197458653141	91.325255220882	2.4783	9.9494e-06	0.0038585
Cluster-29098.19366	1535.42659521532	556.674035181064	1.4644	1.03e-05	0.0039738
Cluster-29098.22966	3522.25773869793	1593.12595876829	1.1424	1.0479e-05	0.0040219
Cluster-29098.19820	488.406448618053	152.062712820488	1.6884	1.056e-05	0.0040322
Cluster-25308.0	52.1015004367641	269.474321706756	-2.371	1.079e-05	0.004099
Cluster-27386.0	313.042075206008	90.3410769387523	1.7861	1.0916e-05	0.0041259
Cluster-29098.31072	117.913012609437	15.4078347858616	2.9596	1.1238e-05	0.0042263
Cluster-29098.19301	900.999761921559	2115.15525607856	-1.2319	1.1861e-05	0.0044382
Cluster-29098.11215	470.73205173046	1423.05575350389	-1.5994	1.1946e-05	0.0044476
Cluster-31531.0	10.0330966195001	111.102330667826	-3.4541	1.2082e-05	0.004476
Cluster-29098.21044	65.5550522783316	2.51233458750309	4.4825	1.2316e-05	0.0045399
Cluster-29098.25304	514.098672771203	122.990711871973	2.0514	1.2708e-05	0.0046612
Cluster-29098.20746	7000.85825750197	2758.16024465569	1.3459	1.306e-05	0.0047208
Cluster-29098.8396	615.554311045443	138.213640048214	2.172	1.3008e-05	0.0047208
Cluster-37077.0	9.76540675306153	110.877713742475	-3.5048	1.2951e-05	0.0047208
Cluster-29098.528	196.010962267926	833.570338945711	-2.0901	1.3323e-05	0.0047926
Cluster-29098.20853	63.5748478065032	319.361871703857	-2.333	1.3705e-05	0.0049061
Cluster-29098.20801	1458.42113239062	452.434377202897	1.6807	1.3819e-05	0.0049233
Cluster-19161.0	228.039255159507	36.8593467623116	2.5692	1.4029e-05	0.0049742
Cluster-29098.12287	730.142649763649	252.286299721541	1.5204	1.4394e-05	0.0050558
Cluster-34875.0	36.7150380049238	0	7.3376	1.4388e-05	0.0050558
Cluster-29098.26526	287.057042608091	62.757947397717	2.1955	1.4583e-05	0.0050979
Cluster-2520.0	0	34.6365758384805	-7.924	1.4903e-05	0.0051853
Cluster-29098.18130	1918.3548438403	3994.66969975467	-1.0573	1.5143e-05	0.0052444
Cluster-29098.29099	692.603539017111	245.666011691405	1.4888	1.5217e-05	0.0052459
Cluster-29098.29499	39.9092304994891	193.842373858658	-2.2738	1.5775e-05	0.0054131
Cluster-39599.0	39.2219723385133	0	7.4333	1.6084e-05	0.0054938
Cluster-29098.13140	562.486538231357	220.152525813485	1.3588	1.6649e-05	0.0056607
Cluster-29098.25628	382.188622604055	100.98788613235	1.9435	1.7467e-05	0.005912
Cluster-29098.20500	654.347963815856	232.64005897372	1.4787	1.7768e-05	0.0059864
Cluster-29098.21727	552.607024521299	1389.48993214795	-1.3294	1.8275e-05	0.0061297
Cluster-29098.18307	3583.9016025012	1569.72400644433	1.1925	1.8619e-05	0.0062169
Cluster-29098.19275	239.434409482993	63.4442572761027	1.937	1.9637e-05	0.0064985
Cluster-29098.31791	117.808981790107	2234.86288408117	-4.2458	1.9984e-05	0.0065843
Cluster-29098.19443	5879.10348370928	2756.66846820315	1.0946	2.012e-05	0.0065998
Cluster-11468.0	112.898314592357	5.14539408226103	4.3302	2.072e-05	0.0067668
Cluster-29098.13358	204.945248357544	611.755324248791	-1.5766	2.1297e-05	0.0069247
Cluster-29098.18140	364.367916137463	108.646966658414	1.7507	2.1846e-05	0.0070114
Cluster-29098.28712	308.998943015283	80.0592875345577	1.9467	2.1718e-05	0.0070114
Cluster-33931.0	316.833202360622	81.5045357651661	1.9795	2.1842e-05	0.0070114
Cluster-29098.26525	908.858247541257	267.957296440627	1.7742	2.2224e-05	0.0071023
Cluster-26727.0	71.8585526714858	448.093970074355	-2.6358	2.2575e-05	0.0071529
Cluster-28006.0	105.060665850703	4.68671600592419	4.3277	2.2558e-05	0.0071529
Cluster-27065.0	77.5296336837475	345.990957383375	-2.1645	2.2805e-05	0.007174
Cluster-29098.16598	651.673385739996	1471.87223896836	-1.1785	2.2834e-05	0.007174
Cluster-29098.13989	40.688403672855	0	7.4853	2.3362e-05	0.007309
Cluster-29098.29987	44.768424314568	0	7.6232	2.3798e-05	0.0074145
Cluster-29098.11755	1546.35965104048	682.391882522376	1.1792	2.4564e-05	0.0076212
Cluster-35768.0	2.0252248986301	59.506823026029	-4.8491	2.474e-05	0.0076439
Cluster-29098.20195	346.062196088859	98.8238727463007	1.8302	2.5748e-05	0.0079225
Cluster-29098.7749	48.0154137036788	0	7.7242	2.6192e-05	0.0080258
Cluster-29098.1529	7.59387054736123	144.924278416594	-4.2464	2.6385e-05	0.0080517
Cluster-29098.13611	674.384659071149	232.095386930221	1.5435	2.7601e-05	0.0083217
Cluster-29098.32081	301.630780005714	987.793755850836	-1.712	2.7634e-05	0.0083217
Cluster-29098.4277	169.73246245977	32.221767205647	2.3583	2.7623e-05	0.0083217
Cluster-31246.0	35.3927363086029	0	7.2849	2.7716e-05	0.0083217
Cluster-29098.14970	458.439021505262	176.432686539279	1.3771	2.8331e-05	0.0084722
Cluster-29098.24743	153.629840534323	507.316656909384	-1.7294	2.8548e-05	0.008503
Cluster-29098.16092	77.8610200372716	293.458556987145	-1.9157	2.9296e-05	0.0086908
Cluster-29098.8034	183.613793925924	516.87923501647	-1.4932	2.9468e-05	0.0087072
Cluster-29098.27664	515.323636925988	168.528048382571	1.6262	2.9915e-05	0.0088044
Cluster-18517.0	34.494792354516	0	7.2474	3.011e-05	0.0088242
Cluster-29098.18199	2416.28684607973	1101.84166577584	1.1357	3.0219e-05	0.0088242
Cluster-19376.0	3.96320450362281	71.5953065308523	-4.1701	3.0732e-05	0.0089387
Cluster-29098.10471	1124.10068650477	412.484714388769	1.4395	3.1183e-05	0.00903
Cluster-29098.205	34.3450074885244	0	7.2412	3.1288e-05	0.00903
Cluster-30741.0	34.8455960112828	0	7.2623	3.1778e-05	0.0091361
Cluster-29098.29373	34.3104317373903	0	7.2402	3.2615e-05	0.0093405
Cluster-2502.0	0	31.4400475884858	-7.7763	3.3107e-05	0.0094451
Cluster-29098.17628	355.673559120578	119.480869693226	1.5907	3.4046e-05	0.0096758
Cluster-29098.10078	763.4832535061	208.720618038337	1.8772	3.4189e-05	0.0096795
Cluster-35271.0	33.3537885798008	0	7.1989	3.4368e-05	0.0096934
Cluster-29098.10228	1134.66402756107	423.443681286173	1.4237	3.5192e-05	0.0098883
Cluster-29098.21210	324.621881281077	943.226769247991	-1.5372	3.5767e-05	0.010012
Cluster-29539.0	34.2855546105937	0	7.2392	3.595e-05	0.010026
Cluster-21042.0	38.6195106665716	0	7.411	3.6456e-05	0.010091
Cluster-26990.0	37.8205169496597	0	7.3809	3.6352e-05	0.010091
Cluster-29098.3024	487.010995212532	157.02488072927	1.658	3.6884e-05	0.010172
Cluster-2017.0	0	27.4741774460467	-7.5904	3.8337e-05	0.010526
Cluster-37110.0	95.0656665390655	4.01080966776021	4.3918	3.8449e-05	0.010526
Cluster-2470.0	0	33.9956586809124	-7.8781	3.9137e-05	0.010597
Cluster-29098.22924	45.1921365438837	0.534774622368029	5.9647	3.9119e-05	0.010597
Cluster-29098.30293	358.331442857989	80.3964763440458	2.1208	3.8987e-05	0.010597
Cluster-29098.7692	619.923865878802	261.131287666598	1.2437	3.9783e-05	0.010733
Cluster-29098.22948	824.329811700082	318.022408298224	1.3811	4.0835e-05	0.010977
Cluster-29098.17139	2044.34292979566	4798.77151143913	-1.2321	4.1666e-05	0.01112
Cluster-29098.18818	2193.53969489054	4461.72705586828	-1.0248	4.1523e-05	0.01112
Cluster-29098.22701	75.3187523337839	2.97862406001749	4.6543	4.2622e-05	0.011335
Cluster-29098.25386	425.276600824132	155.58856024329	1.4537	4.4397e-05	0.011765
Cluster-29098.18205	528.748471537481	1082.237964951	-1.0337	4.6103e-05	0.012173
Cluster-2405.0	0	28.5765822397402	-7.6519	4.7223e-05	0.012381
Cluster-29098.15302	677.009743758101	297.415739533354	1.1807	4.7133e-05	0.012381
Cluster-29098.20025	582.055305915956	223.561774237271	1.3802	4.8242e-05	0.012604
Cluster-29098.12784	571.75669828434	205.86401714192	1.4726	5.07e-05	0.013108
Cluster-29098.18423	663.896208950641	188.267948093687	1.8124	5.2068e-05	0.013415
Cluster-29098.10737	2140.1610885341	4316.10010935355	-1.0125	5.2452e-05	0.013468
Cluster-29098.19902	319.448959775965	58.0030754981421	2.4543	5.4493e-05	0.013849
Cluster-29098.29047	27.2332888615258	165.106627550978	-2.5993	5.4407e-05	0.013849
Cluster-29098.9800	130.725933740063	14.4154401951038	3.3125	5.4473e-05	0.013849
Cluster-29098.27536	145.947161723563	1411.58777448199	-3.2731	5.4829e-05	0.013886
Cluster-2235.0	0	30.2985277059575	-7.7317	5.7169e-05	0.014284
Cluster-24921.1	286.558332188455	78.7165265421513	1.8978	5.6618e-05	0.014284
Cluster-26339.0	42.1877884889016	0	7.5384	5.7359e-05	0.014284
Cluster-29098.16977	858.700917560794	2181.61044503294	-1.3459	5.6918e-05	0.014284
Cluster-29098.23494	3088.59666066527	1443.5883796934	1.1006	5.7195e-05	0.014284
Cluster-29098.3913	150.855901956349	18.2089860931871	2.9922	5.891e-05	0.014573
Cluster-29098.21277	133.809985270456	26.4423385102512	2.357	5.9534e-05	0.014632
Cluster-31306.0	38.7846454405355	0	7.417	5.954e-05	0.014632
Cluster-29098.23380	1601.91152779822	516.580074733848	1.6407	6.0283e-05	0.014685
Cluster-29098.26141	247.22780671847	814.618881272685	-1.7233	6.035e-05	0.014685
Cluster-29098.26594	259.833405502705	987.542005711566	-1.9231	6.003e-05	0.014685
Cluster-29098.31041	110.711292373935	11.5789704509795	3.3244	6.0663e-05	0.014713
Cluster-29098.29934	344.597120153967	929.047098417675	-1.4329	6.1192e-05	0.014794
Cluster-36910.0	14.0890378623159	106.948220144782	-2.9193	6.1693e-05	0.014867
Cluster-29098.17258	973.675239781407	395.135215209361	1.3061	6.219e-05	0.014938
Cluster-29098.15637	253.863129191488	47.261861073761	2.3799	6.4615e-05	0.01547
Cluster-29098.18082	9986.37389737015	4378.47543812168	1.1901	6.5379e-05	0.015603
Cluster-2294.0	0	27.1096108521403	-7.5598	6.6494e-05	0.015718
Cluster-29098.30931	177.854689946693	26.0835963528311	2.7	6.631e-05	0.015718
Cluster-29098.18515	699.106530532042	246.463895323403	1.5211	6.6785e-05	0.015737
Cluster-22574.0	34.148822198917	182.181358485867	-2.4181	6.7237e-05	0.015782
Cluster-29098.10210	30.5031614897023	0	7.0702	6.7759e-05	0.015816
Cluster-29098.1209	50.305676636629	261.897696736322	-2.3879	6.8774e-05	0.015923
Cluster-29098.17147	30.5835553955375	0	7.074	6.8627e-05	0.015923
Cluster-29098.3844	58.9962765832336	1.60432386710409	4.9491	6.8858e-05	0.015923
Cluster-29098.14513	31.9394521421458	0	7.1369	7.0238e-05	0.016187
Cluster-29098.19114	3180.24188461199	1103.8122436531	1.5268	7.0434e-05	0.016187
Cluster-16476.0	31.0280448703425	0	7.0951	7.1487e-05	0.016378
Cluster-23644.0	27.1055655077972	155.630032372777	-2.5273	7.3858e-05	0.01687
Cluster-3264.0	0	25.4976400810089	-7.4896	7.6232e-05	0.017306
Cluster-34936.0	54.5636298025364	1.33693655592007	5.0838	7.6153e-05	0.017306
Cluster-37105.0	36.2800517500395	0	7.3198	7.8139e-05	0.017685
Cluster-29098.25056	60.4834334864953	294.710611283805	-2.2815	7.8712e-05	0.01776
Cluster-17158.0	54.819172240034	1.33693655592007	5.0918	8.04e-05	0.018087
Cluster-18163.0	106.743119394003	327.179287300034	-1.6111	8.1289e-05	0.018232
Cluster-29098.5513	30.9837580634014	0	7.0924	8.3219e-05	0.018608
Cluster-29098.29049	136.669437581519	646.336267257825	-2.2459	8.4474e-05	0.018832
Cluster-29098.22978	279.853326534166	56.8443050388084	2.3139	8.4903e-05	0.018872
Cluster-29098.11032	291.918633551204	84.3623639022292	1.7751	8.5286e-05	0.0189
Cluster-29098.28440	196.030930218081	45.4600753330706	2.1166	8.6243e-05	0.019056
Cluster-29098.15821	867.091574206423	411.150783023991	1.0797	8.7147e-05	0.019198
Cluster-29098.15925	74.1710485222123	3.51131797434117	4.2152	8.8382e-05	0.019413
Cluster-29098.19113	5995.50264376936	2917.37470700781	1.0395	8.8965e-05	0.019426
Cluster-29098.22707	402.531702548761	123.726487455821	1.691	8.9556e-05	0.019498
Cluster-29098.14093	251.704429981118	66.8285908033116	1.8952	9.1451e-05	0.019853
Cluster-1973.0	0	29.4414048866595	-7.6725	9.3883e-05	0.020322
Cluster-2901.0	0	27.587290957124	-7.5969	9.4884e-05	0.020479
Cluster-34391.0	42.3803364371725	189.365568466736	-2.1594	9.5196e-05	0.020487
Cluster-2872.0	0	27.8771657848934	-7.6106	9.6681e-05	0.020687
Cluster-29098.3016	169.164847618852	657.638672142678	-1.9596	9.6683e-05	0.020687
Cluster-29098.21594	68.358716730467	4.25779017040313	3.8375	9.8723e-05	0.021063
Cluster-5089.0	0.809123259218457	56.8497472954978	-6.1711	9.9227e-05	0.02111
Cluster-2324.0	0	25.7142279225357	-7.473	0.00010093	0.021289
Cluster-29098.17334	603.105242347136	193.387127670304	1.6482	0.00010071	0.021289
Cluster-29098.19910	898.241502877346	298.380293458642	1.5949	0.00010088	0.021289
Cluster-29098.18350	358.968875034234	783.423028420266	-1.1257	0.00010151	0.021352
Cluster-29098.7133	105.16558644921	9.37343201184839	3.3648	0.00010216	0.021428
Cluster-21564.0	34.4123365085754	0	7.2435	0.00010247	0.021432
Cluster-29098.18815	1924.27319455435	655.623006621445	1.5572	0.00010714	0.022298
Cluster-29098.21604	30.6117662977438	0	7.0748	0.00010721	0.022298
Cluster-2645.0	0	24.8355872631555	-7.4426	0.00010753	0.022303
Cluster-20310.0	172.66562869438	23.8012854395187	2.7824	0.00010886	0.022515
Cluster-29098.28762	347.339831736839	95.6767036782192	1.8463	0.0001166	0.024051
Cluster-29098.24542	486.2467678428	180.367070404805	1.4337	0.00012	0.024615
Cluster-29098.1004	3.15697253441087	52.0358415255321	-4.0363	0.00012222	0.025002
Cluster-29098.12353	55.9063419344163	2.88557068553407	4.0904	0.00012344	0.025182
Cluster-29098.15823	7.95177267291655	69.028233790257	-3.1185	0.00012666	0.025628
Cluster-29098.25262	322.537394964597	119.032559649261	1.4505	0.00012598	0.025628
Cluster-29098.28357	223.004880326729	715.600703560895	-1.6851	0.00012654	0.025628
Cluster-29098.16717	1430.05010924208	476.152396181066	1.5906	0.00012746	0.02565
Cluster-29098.24610	1209.7644643992	593.1394807963	1.0306	0.00012717	0.02565
Cluster-29098.2159	390.219785612666	97.7269276250409	1.996	0.00013257	0.026607
Cluster-29098.17396	2586.50138766643	1134.22517351464	1.195	0.0001346	0.026798
Cluster-29098.19078	1377.23019586857	615.374998414865	1.1586	0.00013398	0.026798
Cluster-29098.9478	249.450106685885	553.659017160556	-1.152	0.00013441	0.026798
Cluster-29098.17464	1400.27870640826	568.957536440098	1.297	0.00013683	0.027025
Cluster-29098.5521	587.668716423369	259.282028497046	1.1735	0.00013662	0.027025
Cluster-2904.0	0	25.4717025843346	-7.4862	0.00013846	0.027275
Cluster-28808.0	30.1550537185251	0	7.0531	0.00014013	0.027532
Cluster-29098.221	448.687975472192	934.06034782983	-1.056	0.00014063	0.027557
Cluster-29098.28632	28.6862693096206	0	6.9819	0.00014433	0.028207
Cluster-29098.23558	663.898526458867	274.574393407538	1.2747	0.00014656	0.028568
Cluster-29098.22551	100.680301748011	8.58512359860693	3.586	0.00014847	0.028866
Cluster-11502.0	27.4497131811788	0	6.918	0.00014902	0.028895
Cluster-1340.1	0	23.985346988291	-7.3896	0.00015146	0.029217
Cluster-25849.0	234.924863273985	63.3394310893531	1.8975	0.00015131	0.029217
Cluster-36324.0	28.0137903551365	0	6.9471	0.00015262	0.029365
Cluster-29098.14290	300.765099701369	85.8927429470459	1.8262	0.00015305	0.029373
Cluster-29098.24745	81.7509367269459	440.243443320444	-2.4342	0.00015571	0.029728
Cluster-2830.0	0	25.7584741039624	-7.4954	0.00015758	0.029938
Cluster-398.0	0	30.2742706454252	-7.7413	0.00015971	0.030259
Cluster-29098.16461	270.085729624922	85.1770100840473	1.6617	0.00016127	0.03045
Cluster-29098.19516	1764.59475813159	742.21962118778	1.2534	0.00016153	0.03045
Cluster-29098.7898	450.676373768655	120.555309205795	1.9229	0.0001626	0.030574
Cluster-36426.0	2.85487832235157	47.0589040198912	-4.0291	0.00016374	0.03071
Cluster-29098.11728	214.95150445491	26.6294678593153	3.0101	0.00016514	0.030896
Cluster-29098.26017	29.9266974289157	0	7.0421	0.0001696	0.031651
Cluster-29098.17712	1359.30209453747	658.185846930253	1.0539	0.00017009	0.031662
Cluster-29098.8135	132.42746064597	18.8316655817023	2.9153	0.00017139	0.031826
Cluster-29098.22010	67.8086334665711	2.94126042302416	4.3339	0.00017288	0.032021
Cluster-14341.3	27.2140429637964	0	6.9058	0.00017422	0.032191
Cluster-19056.0	18.6548994422974	139.492459486652	-2.8943	0.00017642	0.032516
Cluster-29098.8325	94.9253216489911	14.6388750732142	2.7014	0.00017703	0.032547
Cluster-29098.10913	52.7904297290114	192.876815425378	-1.8753	0.0001786	0.032756
Cluster-2543.0	0	25.3378885163631	-7.4475	0.00018135	0.033179
Cluster-28290.0	26.8015731380476	0	6.8837	0.00018303	0.033404
Cluster-29098.8862	520.232897313294	217.945288846107	1.2621	0.00018407	0.033511
Cluster-29098.25564	503.401856359453	214.92550449706	1.2345	0.00018475	0.033553
Cluster-29098.10009	27.4364969444487	0	6.9171	0.00018569	0.033642
Cluster-10165.0	0	25.5367906776935	-7.4576	0.00018722	0.033837
Cluster-29098.10357	60.6338446748728	2.40648580065613	4.4446	0.00018799	0.033893
Cluster-26549.0	36.70879288494	193.821096166973	-2.4049	0.00019081	0.034319
Cluster-29098.30271	34.8734717255606	0	7.2627	0.00019206	0.03446
Cluster-29098.21443	1257.51288542593	499.922552377535	1.3257	0.00019478	0.034796
Cluster-22280.0	67.7155615394495	251.08748068108	-1.8934	0.0001959	0.034897
Cluster-29098.15759	2038.61392676504	971.541722622079	1.0753	0.00019764	0.035124
Cluster-17249.0	128.135897183579	419.814413809238	-1.7121	0.00019953	0.035374
Cluster-29098.20838	45.7665827180361	213.765382857787	-2.218	0.00020048	0.035458
Cluster-29098.16731	367.443612875533	793.281992081673	-1.112	0.000203	0.035819
Cluster-29098.14138	473.09049308793	1088.61223382217	-1.2018	0.00020588	0.036241
Cluster-29098.21339	287.221264733583	82.5948739982402	1.834	0.00020825	0.036486
Cluster-38380.0	81.1067251596087	254.11279571826	-1.6504	0.00020792	0.036486
Cluster-29098.5305	7.13686683368506	70.4821515249899	-3.288	0.00020876	0.036489
Cluster-29098.22930	66.201270164869	2.40648580065613	4.5812	0.00021225	0.037012
Cluster-29970.0	162.77934629663	31.6382383138163	2.3734	0.00021427	0.037277
Cluster-29098.23547	118.893475653468	433.200789796846	-1.8648	0.00021758	0.037642
Cluster-29098.23928	829.343508918795	296.188225683664	1.4893	0.00021788	0.037642
Cluster-7946.0	0.269707753072819	40.9937619128147	-7.189	0.00021715	0.037642
Cluster-29098.21649	73.6227877405338	6.16478427764021	3.4323	0.00022052	0.03801
Cluster-29098.15211	1782.90301216675	878.687228518304	1.023	0.00022368	0.038465
Cluster-29098.10475	237.612392667286	64.0868903776626	1.8615	0.0002255	0.038689
Cluster-11299.0	0.269707753072819	41.5215126357113	-7.2318	0.00022806	0.038949
Cluster-29098.21217	26.9545404285031	127.162819915673	-2.2329	0.00023146	0.039415
Cluster-29098.23969	1381.01144949424	451.718856710636	1.6097	0.00023185	0.039415
Cluster-29098.7138	27.4429374688495	0	6.9172	0.00023316	0.039548
Cluster-29098.10329	90.9716644187601	11.4665328680523	2.9183	0.00023507	0.039712
Cluster-29098.24960	247.462899475308	80.6964254558341	1.5975	0.00023546	0.039712
Cluster-35145.0	0.252068878576319	38.0714150869935	-7.1082	0.00023573	0.039712
Cluster-29098.22384	391.30915616663	792.799821304398	-1.0199	0.00023655	0.039759
Cluster-29098.23489	311.544197738818	98.1652699085361	1.6906	0.00023928	0.040128
Cluster-29098.17020	70.6674478878148	4.46948774409705	3.8462	0.00024035	0.040218
Cluster-29098.20537	6603.37364377013	14486.4716088083	-1.1333	0.00024188	0.040348
Cluster-29098.8573	117.689991606066	467.422791709017	-1.9925	0.00024502	0.040724
Cluster-29098.11594	500.41200967201	179.795367925196	1.4905	0.00024659	0.040894
Cluster-21764.0	23.6455496824819	125.056576975158	-2.3995	0.00024818	0.040975
Cluster-6018.1	144.858157115494	377.130920882502	-1.3802	0.00024805	0.040975
Cluster-29098.19625	432.446794708515	182.213937702216	1.2608	0.00025307	0.041691
Cluster-29098.7134	145.624944266066	29.4275513663489	2.3574	0.00025438	0.041813
Cluster-29098.22224	252.406723182279	693.985257806161	-1.4603	0.00025615	0.042011
Cluster-29098.16578	27.0113414743154	0	6.8952	0.00025747	0.042134
Cluster-29098.1078	0	28.4769400691765	-7.6519	0.00025874	0.042251
Cluster-31619.1	344.792322526462	76.7523669018304	2.1567	0.00025931	0.042251
Cluster-29098.15343	759.317714811122	379.130309851817	1.0056	0.00026011	0.042288
Cluster-29098.839	0	108.970302623953	-9.5769	0.0002632	0.042698
Cluster-13359.0	213.429394552759	41.4800049983737	2.3276	0.00026477	0.042762
Cluster-29098.21584	292.589645265967	86.7284892812996	1.7869	0.00026532	0.042762
Cluster-29098.761	216.201198329882	65.5726410612556	1.7427	0.00026712	0.042959
Cluster-30348.0	28.1205210043913	0	6.9532	0.00027208	0.043662
Cluster-29098.9450	175.639548877343	49.094198922711	1.847	0.00027348	0.043792
Cluster-29098.2285	136.696628537779	14.9681587381716	3.1043	0.00028347	0.045005
Cluster-29098.6988	108.242045348842	18.1277055309699	2.5439	0.00028292	0.045005
Cluster-313.0	0	29.2030054566973	-7.6873	0.00028278	0.045005
Cluster-15825.1	5.53431697858325	74.2248276140776	-3.7543	0.00028811	0.045548
Cluster-16342.0	66.587084435075	2.40648580065613	4.5959	0.00028797	0.045548
Cluster-2350.0	0	24.883371856115	-7.4187	0.00029296	0.046216
Cluster-29098.29296	28.1885280233975	0	6.9557	0.00029406	0.046292
Cluster-29098.29106	117.597905188162	390.356799037975	-1.7311	0.00029533	0.046393
Cluster-29098.18202	881.077444214957	396.235975074762	1.1611	0.00029704	0.046564
Cluster-29098.19986	103.397542633312	12.3091617467393	2.9678	0.00029891	0.046759
Cluster-1498.0	0	28.5270991185334	-7.6538	0.00030584	0.047159
Cluster-1977.0	0	29.9730762008859	-7.6991	0.00030723	0.047159
Cluster-2100.0	0	22.4606051551567	-7.2767	0.0003078	0.047159
Cluster-2893.0	0	30.1850675229329	-7.7264	0.00030687	0.047159
Cluster-29098.13024	140.735983338082	31.9619912906405	2.1075	0.00030318	0.047159
Cluster-29098.2105	165.520746200637	22.2305459731163	2.9066	0.00030598	0.047159
Cluster-29098.21602	177.426482218865	21.0516979614444	3.1015	0.00030498	0.047159
Cluster-30337.0	57.2592592840757	287.431613892355	-2.3261	0.00030679	0.047159
Cluster-32591.2	183.233375371233	516.660415426306	-1.4938	0.00030457	0.047159
Cluster-12211.0	42.2871131591052	0.908010720399006	5.3105	0.00031128	0.047571
Cluster-656.0	0	29.6595847328845	-7.711	0.00031177	0.047571
Cluster-29098.29941	291.21445402536	779.149555208183	-1.4241	0.00031351	0.047641
Cluster-32680.1	0	27.0044024855937	-7.5762	0.00031289	0.047641
Cluster-29098.12995	32.4619623936555	132.953950407635	-2.041	0.00031628	0.047814
Cluster-29098.19637	586.119842538592	225.271048230418	1.3948	0.00031657	0.047814
Cluster-29098.22666	721.717758227222	345.097669713708	1.0667	0.00031643	0.047814
Cluster-29098.15007	737.93849888403	1556.35057758604	-1.0764	0.00031788	0.047914
Cluster-29098.25733	242.105198268109	83.1257809528726	1.5463	0.00032534	0.048842
Cluster-2058.0	0	29.1951003121667	-7.6698	0.0003269	0.048977
Cluster-1999.0	0	29.257378845737	-7.6676	0.00033162	0.049584
Cluster-27118.0	27.6016356627486	0	6.9263	0.00033486	0.04967
Cluster-29098.1510	100.095770949059	9.74564550978206	3.3687	0.00033452	0.04967
Cluster-469.0	0	29.0414669323603	-7.6789	0.00033437	0.04967
Cluster-14401.0	0.252068878576319	29.6728333407445	-6.7109	0.00033652	0.049817
