# Supplementary material for: Integrated Transcriptome and Metabolome Analysis to Identify Sugarcane Gene Defense against Fall Armyworm (Spodoptera frugiperda) Herbivory
Source: Int J Mol Sci. 2022 Nov 8;23(22):13712. doi: 10.3390/ijms232213712 (PMC9694286; doi:10.3390/ijms232213712)
Supplement: Supplementary file 1 [file ijms-23-13712-s001.zip › ijms-1999975-supplementary/Table S/Table S3 HSvsCS.DEG_KEGG_pathway_enrichment_result.xls]

##Databases: KEGG PATHWAY
##Statistical test method: hypergeometric test / Fisher's exact test
##FDR correction method: Benjamini and Hochberg
#Term	Database	ID	Input number	Background number	P-Value	Corrected P-Value	Input	Hyperlink
Photosynthesis - antenna proteins	KEGG PATHWAY	ko00196	8	21	1.90904038346e-10	8.7815857639e-09	Cluster-29098.18383|Cluster-29098.20801|Cluster-29098.18203|Cluster-29098.18202|Cluster-29098.18199|Cluster-29098.19575|Cluster-29098.13309|Cluster-29098.18194	http://www.genome.jp/kegg-bin/show_pathway?ko00196/K08909%09red/K08908%09red/K08907%09red/K08914%09red/K08913%09red/K08912%09red
Photosynthesis	KEGG PATHWAY	ko00195	7	59	2.88271297437e-06	6.63023984105e-05	Cluster-29098.1082|Cluster-29098.18527|Cluster-29098.25633|Cluster-29098.22966|Cluster-29098.18361|Cluster-29098.17464|Cluster-29098.17687	http://www.genome.jp/kegg-bin/show_pathway?ko00195/K02698%09red/K02699%09red/K03542%09red/K02716%09red/K02639%09red/K02723%09red
Glutathione metabolism	KEGG PATHWAY	ko00480	8	174	0.000340705102548	0.00522414490573	Cluster-29098.25968|Cluster-29098.21080|Cluster-29098.11270|Cluster-29098.18423|Cluster-29098.4396|Cluster-29098.3024|Cluster-29098.25262|Cluster-29098.23558	http://www.genome.jp/kegg-bin/show_pathway?ko00480/K00799%09red
Flavonoid biosynthesis	KEGG PATHWAY	ko00941	3	56	0.0185768961401	0.213634305611	Cluster-29098.19275|Cluster-29098.6988|Cluster-29098.8396	http://www.genome.jp/kegg-bin/show_pathway?ko00941/K13065%09red/K05280%09red
Phenylalanine, tyrosine and tryptophan biosynthesis	KEGG PATHWAY	ko00400	3	64	0.0259253396916	0.238513125163	Cluster-29098.16092|Cluster-29098.12628|Cluster-29098.12344	http://www.genome.jp/kegg-bin/show_pathway?ko00400/K05359%09red/K01626%09red
ABC transporters	KEGG PATHWAY	ko02010	3	71	0.033456404244	0.256499099204	Cluster-29098.26141|Cluster-29098.24743|Cluster-29098.24745	http://www.genome.jp/kegg-bin/show_pathway?ko02010/K05658%09red/K05665%09red
Oxidative phosphorylation	KEGG PATHWAY	ko00190	6	278	0.0539608373682	0.330124205662	Cluster-2517.0|Cluster-5089.0|Cluster-2576.0|Cluster-2557.0|Cluster-29098.763|Cluster-2331.0	http://www.genome.jp/kegg-bin/show_pathway?ko00190/K02261%09red/K02256%09red/K02262%09red/K03883%09red/K00412%09red
Tryptophan metabolism	KEGG PATHWAY	ko00380	3	89	0.0574129053326	0.330124205662	Cluster-29098.19669|Cluster-29098.16578|Cluster-29098.28485	http://www.genome.jp/kegg-bin/show_pathway?ko00380/K03781%09red/K01426%09red/K07408%09red
Porphyrin and chlorophyll metabolism	KEGG PATHWAY	ko00860	2	64	0.130415455903	0.524976715292	Cluster-29098.12353|Cluster-29098.20241	http://www.genome.jp/kegg-bin/show_pathway?ko00860/K08099%09red/K03403%09red
Stilbenoid, diarylheptanoid and gingerol biosynthesis	KEGG PATHWAY	ko00945	2	64	0.130415455903	0.524976715292	Cluster-29098.19275|Cluster-29098.6988	http://www.genome.jp/kegg-bin/show_pathway?ko00945/K13065%09red
Ribosome	KEGG PATHWAY	ko03010	9	622	0.146925653501	0.524976715292	Cluster-2716.0|Cluster-29098.18546|Cluster-29098.16461|Cluster-2486.0|Cluster-29098.16598|Cluster-2830.0|Cluster-1340.1|Cluster-29098.24610|Cluster-29098.10737	http://www.genome.jp/kegg-bin/show_pathway?ko03010/K02930%09red/K02935%09red/K02872%09red/K02896%09red/K02991%09red/K02981%09red/K02995%09red/K02940%09red/K02960%09red
Tyrosine metabolism	KEGG PATHWAY	ko00350	2	74	0.163303784704	0.524976715292	Cluster-6018.1|Cluster-29098.7692	http://www.genome.jp/kegg-bin/show_pathway?ko00350/K01557%09red/K00457%09red
Diterpenoid biosynthesis	KEGG PATHWAY	ko00904	1	18	0.166351955511	0.524976715292	Cluster-37110.0	http://www.genome.jp/kegg-bin/show_pathway?ko00904/K04125%09red
Phenylpropanoid biosynthesis	KEGG PATHWAY	ko00940	4	223	0.170774722786	0.524976715292	Cluster-29098.19275|Cluster-29098.4690|Cluster-29098.6988|Cluster-29098.22224	http://www.genome.jp/kegg-bin/show_pathway?ko00940/K00430%09red/K13065%09red
Linoleic acid metabolism	KEGG PATHWAY	ko00591	1	19	0.174303631629	0.524976715292	Cluster-29098.17408	http://www.genome.jp/kegg-bin/show_pathway?ko00591/K00454%09red
Zeatin biosynthesis	KEGG PATHWAY	ko00908	1	21	0.189982161608	0.524976715292	Cluster-17416.1	http://www.genome.jp/kegg-bin/show_pathway?ko00908/K00279%09red
Phenylalanine metabolism	KEGG PATHWAY	ko00360	2	83	0.194013133912	0.524976715292	Cluster-29098.16578|Cluster-29098.7692	http://www.genome.jp/kegg-bin/show_pathway?ko00360/K01426%09red/K00457%09red
Cyanoamino acid metabolism	KEGG PATHWAY	ko00460	2	89	0.214877296765	0.549130869511	Cluster-29098.27538|Cluster-29098.27536	http://www.genome.jp/kegg-bin/show_pathway?ko00460/K08249%09red
Glycine, serine and threonine metabolism	KEGG PATHWAY	ko00260	2	122	0.331082214168	0.801567465881	Cluster-29098.10329|Cluster-29098.21942	http://www.genome.jp/kegg-bin/show_pathway?ko00260/K00306%09red/K15919%09red
Sphingolipid metabolism	KEGG PATHWAY	ko00600	1	49	0.380867476538	0.808435008762	Cluster-26990.0	http://www.genome.jp/kegg-bin/show_pathway?ko00600/K04713%09red
Plant-pathogen interaction	KEGG PATHWAY	ko04626	4	334	0.402560907533	0.808435008762	Cluster-29098.12805|Cluster-29098.27664|Cluster-29098.21724|Cluster-29098.10444	http://www.genome.jp/kegg-bin/show_pathway?ko04626/K13447%09red/K13436%09red/K13424%09red/K13449%09red
Starch and sucrose metabolism	KEGG PATHWAY	ko00500	3	238	0.403803886345	0.808435008762	Cluster-29098.14873|Cluster-29098.19442|Cluster-29098.221	http://www.genome.jp/kegg-bin/show_pathway?ko00500/K00688%09red/K16055%09red/K01179%09red
Tropane, piperidine and pyridine alkaloid biosynthesis	KEGG PATHWAY	ko00960	1	53	0.404217504381	0.808435008762	Cluster-29098.10078	http://www.genome.jp/kegg-bin/show_pathway?ko00960/K08081%09red
Ubiquinone and other terpenoid-quinone biosynthesis	KEGG PATHWAY	ko00130	1	59	0.437615722949	0.80953190419	Cluster-29098.7692	http://www.genome.jp/kegg-bin/show_pathway?ko00130/K00457%09red
Plant hormone signal transduction	KEGG PATHWAY	ko04075	3	255	0.446946021243	0.80953190419	Cluster-31440.0|Cluster-29098.10671|Cluster-29098.10444	http://www.genome.jp/kegg-bin/show_pathway?ko04075/K14484%09red/K14431%09red/K13449%09red
alpha-Linolenic acid metabolism	KEGG PATHWAY	ko00592	1	64	0.464025040696	0.80953190419	Cluster-29098.17408	http://www.genome.jp/kegg-bin/show_pathway?ko00592/K00454%09red
Ribosome biogenesis in eukaryotes	KEGG PATHWAY	ko03008	2	167	0.480439327472	0.80953190419	Cluster-39599.0|Cluster-29098.32081	http://www.genome.jp/kegg-bin/show_pathway?ko03008/K03264%09red/K12619%09red
Peroxisome	KEGG PATHWAY	ko04146	2	171	0.492758550376	0.80953190419	Cluster-29098.19669|Cluster-29098.10329	http://www.genome.jp/kegg-bin/show_pathway?ko04146/K03781%09red/K00306%09red
Glyoxylate and dicarboxylate metabolism	KEGG PATHWAY	ko00630	2	180	0.519802335353	0.812861884513	Cluster-29098.19669|Cluster-29098.21942	http://www.genome.jp/kegg-bin/show_pathway?ko00630/K03781%09red/K15919%09red
Lysine degradation	KEGG PATHWAY	ko00310	1	81	0.544953429618	0.812861884513	Cluster-29098.10329	http://www.genome.jp/kegg-bin/show_pathway?ko00310/K00306%09red
Protein processing in endoplasmic reticulum	KEGG PATHWAY	ko04141	4	404	0.547798226519	0.812861884513	Cluster-29098.20436|Cluster-29098.30931|Cluster-29098.27602|Cluster-29098.15821	http://www.genome.jp/kegg-bin/show_pathway?ko04141/K03094%09red/K10666%09red/K03283%09red
Pyrimidine metabolism	KEGG PATHWAY	ko00240	2	210	0.602859131834	0.830374084698	Cluster-27065.0|Cluster-29098.21044	http://www.genome.jp/kegg-bin/show_pathway?ko00240/K14641%09red/K01520%09red
Terpenoid backbone biosynthesis	KEGG PATHWAY	ko00900	1	96	0.606228604458	0.830374084698	Cluster-2324.0	http://www.genome.jp/kegg-bin/show_pathway?ko00900/K05356%09red
Fructose and mannose metabolism	KEGG PATHWAY	ko00051	1	98	0.613754758255	0.830374084698	Cluster-29098.28712	http://www.genome.jp/kegg-bin/show_pathway?ko00051/K03841%09red
Pentose phosphate pathway	KEGG PATHWAY	ko00030	1	111	0.659316368598	0.846645194741	Cluster-29098.28712	http://www.genome.jp/kegg-bin/show_pathway?ko00030/K03841%09red
Arginine and proline metabolism	KEGG PATHWAY	ko00330	1	112	0.662591891537	0.846645194741	Cluster-29098.16578	http://www.genome.jp/kegg-bin/show_pathway?ko00330/K01426%09red
Cysteine and methionine metabolism	KEGG PATHWAY	ko00270	1	143	0.750018803793	0.873493053393	Cluster-29098.29499	http://www.genome.jp/kegg-bin/show_pathway?ko00270/K16054%09red
Endocytosis	KEGG PATHWAY	ko04144	2	291	0.772565890009	0.873493053393	Cluster-29098.27602|Cluster-29098.20436	http://www.genome.jp/kegg-bin/show_pathway?ko04144/K03283%09red
Carbon fixation in photosynthetic organisms	KEGG PATHWAY	ko00710	1	155	0.777466750262	0.873493053393	Cluster-29098.28712	http://www.genome.jp/kegg-bin/show_pathway?ko00710/K03841%09red
Phagosome	KEGG PATHWAY	ko04145	1	162	0.792075779428	0.873493053393	Cluster-29098.9478	http://www.genome.jp/kegg-bin/show_pathway?ko04145/K07374%09red
Glycerophospholipid metabolism	KEGG PATHWAY	ko00564	1	163	0.794083669814	0.873493053393	Cluster-29098.5446	http://www.genome.jp/kegg-bin/show_pathway?ko00564/K05929%09red
Spliceosome	KEGG PATHWAY	ko03040	2	307	0.797537135707	0.873493053393	Cluster-29098.27602|Cluster-29098.20436	http://www.genome.jp/kegg-bin/show_pathway?ko03040/K03283%09red
RNA degradation	KEGG PATHWAY	ko03018	1	191	0.843129199636	0.901952167053	Cluster-29098.32081	http://www.genome.jp/kegg-bin/show_pathway?ko03018/K12619%09red
Ubiquitin mediated proteolysis	KEGG PATHWAY	ko04120	1	219	0.880572112231	0.920598117333	Cluster-29098.15821	http://www.genome.jp/kegg-bin/show_pathway?ko04120/K03094%09red
Glycolysis / Gluconeogenesis	KEGG PATHWAY	ko00010	1	265	0.923809033045	0.928156998386	Cluster-29098.28712	http://www.genome.jp/kegg-bin/show_pathway?ko00010/K03841%09red
Purine metabolism	KEGG PATHWAY	ko00230	1	271	0.928156998386	0.928156998386	Cluster-27065.0	http://www.genome.jp/kegg-bin/show_pathway?ko00230/K14641%09red
--------------------
#Term	Database	ID	Input number	Background number	P-Value	Corrected P-Value	Input	Hyperlink
--------------------
#Term	Database	ID	Input number	Background number	P-Value	Corrected P-Value	Input	Hyperlink
--------------------
