# Supplementary material for: Integrated Transcriptome and Metabolome Analysis to Identify Sugarcane Gene Defense against Fall Armyworm (Spodoptera frugiperda) Herbivory
Source: Int J Mol Sci. 2022 Nov 8;23(22):13712. doi: 10.3390/ijms232213712 (PMC9694286; doi:10.3390/ijms232213712)
Supplement: Supplementary file 1 [file ijms-23-13712-s001.zip › ijms-1999975-supplementary/Table S/Table S4 HSvsCS_up.DEG_GO_enrichment_result.xls]

GO_accession	Description	Term_type	Over_represented_pValue	Corrected_pValue	DEG_item	DEG_list	Bg_item	Bg_list	Gene_names
GO:0016758	transferase activity, transferring hexosyl groups	molecular_function	1.2237e-07	0.00062149	16	208	404	28344	Cluster-29098.10703,Cluster-29098.11032,Cluster-29098.8325,Cluster-29098.19114,Cluster-29098.13740,Cluster-29098.7877,Cluster-27386.0,Cluster-29098.22707,Cluster-29098.19113,Cluster-29098.26526,Cluster-29539.0,Cluster-29098.15302,Cluster-29098.22701,Cluster-29098.3913,Cluster-29098.19112,Cluster-29098.24609
GO:0016757	transferase activity, transferring glycosyl groups	molecular_function	5.1308e-06	0.01303	17	208	581	28344	Cluster-29098.19113,Cluster-27386.0,Cluster-29098.22707,Cluster-29098.19114,Cluster-29098.8325,Cluster-29098.11032,Cluster-29098.7877,Cluster-29098.13740,Cluster-29098.10703,Cluster-29098.25932,Cluster-29098.19112,Cluster-29098.24609,Cluster-29098.22701,Cluster-29098.15302,Cluster-29098.3913,Cluster-29539.0,Cluster-29098.26526
GO:0006468	protein phosphorylation	biological_process	0.00012159	0.20585	30	208	1745	28344	Cluster-29098.21594,Cluster-29098.25386,Cluster-29098.21595,Cluster-29098.19820,Cluster-29098.19366,Cluster-11468.0,Cluster-29098.24960,Cluster-29098.22930,Cluster-29098.7898,Cluster-29098.26525,Cluster-29098.10228,Cluster-29098.23380,Cluster-29098.19078,Cluster-24921.1,Cluster-29098.25932,Cluster-29098.7134,Cluster-29098.7133,Cluster-29098.27664,Cluster-29098.21608,Cluster-29098.17334,Cluster-29…
GO:0016740	transferase activity	molecular_function	0.00030021	0.30817	61	208	5010	28344	Cluster-29098.15302,Cluster-16342.0,Cluster-29098.21608,Cluster-29098.10329,Cluster-29098.21339,Cluster-29098.6988,Cluster-29539.0,Cluster-29098.2285,Cluster-29098.12287,Cluster-29098.23768,Cluster-29098.19820,Cluster-29098.23460,Cluster-29098.19111,Cluster-29098.20513,Cluster-29098.18515,Cluster-29098.20733,Cluster-29098.21595,Cluster-29098.25932,Cluster-29098.7133,Cluster-29098.10703,Cluster-29…
GO:0004672	protein kinase activity	molecular_function	0.0003141	0.30817	30	208	1849	28344	Cluster-29098.19820,Cluster-29098.19366,Cluster-11468.0,Cluster-29098.25386,Cluster-29098.21594,Cluster-29098.21595,Cluster-29098.7133,Cluster-29098.7134,Cluster-29098.25932,Cluster-29098.27664,Cluster-29098.22930,Cluster-29098.7898,Cluster-29098.24960,Cluster-29098.23380,Cluster-29098.19078,Cluster-24921.1,Cluster-29098.10228,Cluster-29098.26525,Cluster-29098.2105,Cluster-29098.30250,Cluster-290…
GO:0016759	cellulose synthase activity	molecular_function	0.0005016	0.30817	4	208	51	28344	Cluster-29098.19114,Cluster-29098.22701,Cluster-29539.0,Cluster-29098.22707
GO:0016760	cellulose synthase (UDP-forming) activity	molecular_function	0.0005016	0.30817	4	208	51	28344	Cluster-29098.19114,Cluster-29539.0,Cluster-29098.22707,Cluster-29098.22701
GO:0030244	cellulose biosynthetic process	biological_process	0.0005016	0.30817	4	208	51	28344	Cluster-29098.22701,Cluster-29098.22707,Cluster-29539.0,Cluster-29098.19114
GO:0006011	UDP-glucose metabolic process	biological_process	0.00056244	0.30817	4	208	52	28344	Cluster-29098.22707,Cluster-29539.0,Cluster-29098.22701,Cluster-29098.19114
GO:0030243	cellulose metabolic process	biological_process	0.00060675	0.30817	4	208	54	28344	Cluster-29098.22701,Cluster-29539.0,Cluster-29098.22707,Cluster-29098.19114
GO:0009225	nucleotide-sugar metabolic process	biological_process	0.00073287	0.33839	4	208	57	28344	Cluster-29098.19114,Cluster-29098.22707,Cluster-29539.0,Cluster-29098.22701
GO:0006793	phosphorus metabolic process	biological_process	0.00086839	0.36754	41	208	3089	28344	Cluster-29098.22707,Cluster-11468.0,Cluster-29098.19366,Cluster-29098.21594,Cluster-29098.25386,Cluster-29098.7134,Cluster-29098.24960,Cluster-29098.22930,Cluster-29098.10228,Cluster-29098.23380,Cluster-24921.1,Cluster-29098.22701,Cluster-29098.2105,Cluster-29098.30250,Cluster-29098.28762,Cluster-29098.17712,Cluster-29098.25564,Cluster-29098.17334,Cluster-29970.0,Cluster-29098.15637,Cluster-29098…
GO:0016310	phosphorylation	biological_process	0.001786	0.67222	32	208	2278	28344	Cluster-29098.17147,Cluster-14341.3,Cluster-29098.15637,Cluster-29970.0,Cluster-29098.17334,Cluster-29098.25564,Cluster-29098.17712,Cluster-29098.28762,Cluster-29098.30250,Cluster-29098.2105,Cluster-29098.23380,Cluster-24921.1,Cluster-29098.10228,Cluster-29098.22930,Cluster-29098.24960,Cluster-29098.7134,Cluster-29098.25386,Cluster-29098.21594,Cluster-11468.0,Cluster-29098.19366,Cluster-29098.237…
GO:0016773	phosphotransferase activity, alcohol group as acceptor	molecular_function	0.0018529	0.67222	30	208	2081	28344	Cluster-29098.19820,Cluster-11468.0,Cluster-29098.19366,Cluster-29098.21594,Cluster-29098.25386,Cluster-29098.21595,Cluster-29098.25932,Cluster-29098.7133,Cluster-29098.7134,Cluster-29098.27664,Cluster-29098.24960,Cluster-29098.22930,Cluster-29098.7898,Cluster-29098.10228,Cluster-29098.26525,Cluster-24921.1,Cluster-29098.19078,Cluster-29098.23380,Cluster-29098.2105,Cluster-29098.30250,Cluster-163…
GO:0030247	polysaccharide binding	molecular_function	0.0021957	0.67661	5	208	124	28344	Cluster-29098.19078,Cluster-29098.17334,Cluster-29098.13989,Cluster-29098.30250,Cluster-29098.21602
GO:0003824	catalytic activity	molecular_function	0.0022895	0.67661	118	208	12613	28344	Cluster-29098.7134,Cluster-29098.17408,Cluster-29098.31041,Cluster-29098.22930,Cluster-29098.24960,Cluster-29098.17396,Cluster-29098.16717,Cluster-29098.13740,Cluster-29098.22948,Cluster-29098.3844,Cluster-29098.19366,Cluster-29098.21594,Cluster-29098.19316,Cluster-29098.8396,Cluster-29098.19113,Cluster-29970.0,Cluster-29098.15637,Cluster-14341.3,Cluster-29098.17147,Cluster-29098.26526,Cluster-29…
GO:0051274	beta-glucan biosynthetic process	biological_process	0.0023421	0.67661	4	208	71	28344	Cluster-29098.22707,Cluster-29539.0,Cluster-29098.22701,Cluster-29098.19114
GO:0016301	kinase activity	molecular_function	0.0023979	0.67661	31	208	2207	28344	Cluster-29098.2105,Cluster-29098.30250,Cluster-16342.0,Cluster-29098.28762,Cluster-29098.21608,Cluster-29098.10329,Cluster-29098.17334,Cluster-29098.15637,Cluster-29970.0,Cluster-29098.17147,Cluster-14341.3,Cluster-29098.2285,Cluster-29098.23768,Cluster-29098.19820,Cluster-11468.0,Cluster-29098.19366,Cluster-29098.21594,Cluster-29098.25386,Cluster-29098.21595,Cluster-29098.25932,Cluster-29098.713…
GO:0051273	beta-glucan metabolic process	biological_process	0.0026439	0.70674	4	208	74	28344	Cluster-29098.22707,Cluster-29539.0,Cluster-29098.22701,Cluster-29098.19114
GO:0006464	cellular protein modification process	biological_process	0.002985	0.72195	36	208	2731	28344	Cluster-29098.17147,Cluster-14341.3,Cluster-29970.0,Cluster-29098.15637,Cluster-29098.28762,Cluster-29098.2105,Cluster-29098.30250,Cluster-29098.17334,Cluster-29098.7134,Cluster-24921.1,Cluster-29098.23380,Cluster-29098.10228,Cluster-29098.22930,Cluster-29098.20097,Cluster-29098.24960,Cluster-11468.0,Cluster-29098.3844,Cluster-29098.19366,Cluster-29098.21594,Cluster-29098.25386,Cluster-29098.2285…
GO:0036211	protein modification process	biological_process	0.002985	0.72195	36	208	2731	28344	Cluster-29098.19820,Cluster-29098.21595,Cluster-29098.20513,Cluster-29098.27664,Cluster-29098.25932,Cluster-29098.7133,Cluster-29098.26525,Cluster-29098.19078,Cluster-29098.7898,Cluster-16342.0,Cluster-29098.21608,Cluster-29336.0,Cluster-29098.2285,Cluster-29098.21080,Cluster-29098.23768,Cluster-29098.18307,Cluster-29098.3844,Cluster-29098.19366,Cluster-11468.0,Cluster-29098.25386,Cluster-29098.2…
GO:0009579	thylakoid	cellular_component	0.003205	0.73991	7	208	237	28344	Cluster-29098.18361,Cluster-29098.18527,Cluster-29098.16055,Cluster-29098.19910,Cluster-29098.14133,Cluster-29098.17687,Cluster-29098.17464
GO:0009250	glucan biosynthetic process	biological_process	0.0037888	0.83667	4	208	80	28344	Cluster-29098.22701,Cluster-29098.22707,Cluster-29539.0,Cluster-29098.19114
GO:0140096	catalytic activity, acting on a protein	molecular_function	0.0041702	0.88252	43	208	3547	28344	Cluster-29098.23768,Cluster-29098.18307,Cluster-29098.2285,Cluster-29336.0,Cluster-29098.17286,Cluster-29098.12729,Cluster-29098.21608,Cluster-16342.0,Cluster-29098.21508,Cluster-29098.30931,Cluster-29098.19078,Cluster-29098.26525,Cluster-29098.7898,Cluster-29098.27664,Cluster-29098.7133,Cluster-29098.25932,Cluster-29098.21595,Cluster-29098.20733,Cluster-29098.20513,Cluster-29098.19820,Cluster-14…
GO:0030246	carbohydrate binding	molecular_function	0.0044481	0.90368	7	208	276	28344	Cluster-29098.19078,Cluster-24921.1,Cluster-29098.17334,Cluster-29098.13989,Cluster-11468.0,Cluster-29098.21602,Cluster-29098.30250
GO:0009521	photosystem	cellular_component	0.0047465	0.9062	6	208	189	28344	Cluster-29098.16055,Cluster-29098.18361,Cluster-29098.18527,Cluster-29098.17464,Cluster-29098.17687,Cluster-29098.19910
GO:0035251	UDP-glucosyltransferase activity	molecular_function	0.006211	0.9062	4	208	94	28344	Cluster-29098.19114,Cluster-29098.22701,Cluster-29098.22707,Cluster-29539.0
GO:0030259	lipid glycosylation	biological_process	0.0063103	0.9062	2	208	16	28344	Cluster-29098.15302,Cluster-29098.3913
GO:0034637	cellular carbohydrate biosynthetic process	biological_process	0.0064725	0.9062	5	208	146	28344	Cluster-29539.0,Cluster-29098.22707,Cluster-29098.19442,Cluster-29098.22701,Cluster-29098.19114
GO:0006796	phosphate-containing compound metabolic process	biological_process	0.0067487	0.9062	37	208	3032	28344	Cluster-29098.7134,Cluster-29098.23380,Cluster-24921.1,Cluster-29098.10228,Cluster-29098.22930,Cluster-29098.24960,Cluster-29098.19366,Cluster-11468.0,Cluster-29098.25386,Cluster-29098.21594,Cluster-14341.3,Cluster-29098.17147,Cluster-29098.15637,Cluster-29970.0,Cluster-29098.26452,Cluster-29098.28762,Cluster-29098.30250,Cluster-29098.2105,Cluster-29098.17334,Cluster-29098.25564,Cluster-29098.177…
GO:0034357	photosynthetic membrane	cellular_component	0.0068587	0.9062	6	208	206	28344	Cluster-29098.18361,Cluster-29098.18527,Cluster-29098.16055,Cluster-29098.19910,Cluster-29098.17687,Cluster-29098.17464
GO:0019915	lipid storage	biological_process	0.0069756	0.9062	2	208	17	28344	Cluster-29098.11032,Cluster-29098.23460
GO:0019050	suppression by virus of host apoptotic process	biological_process	0.007216	0.9062	2	208	19	28344	Cluster-29098.16055,Cluster-29098.11755
GO:0033668	negative regulation by symbiont of host apoptotic process	biological_process	0.007216	0.9062	2	208	19	28344	Cluster-29098.11755,Cluster-29098.16055
GO:0052041	negative regulation by symbiont of host programmed cell death	biological_process	0.007216	0.9062	2	208	19	28344	Cluster-29098.11755,Cluster-29098.16055
GO:0039526	modulation by virus of host apoptotic process	biological_process	0.0075199	0.9062	2	208	20	28344	Cluster-29098.11755,Cluster-29098.16055
GO:0044531	modulation of programmed cell death in other organism	biological_process	0.0075199	0.9062	2	208	20	28344	Cluster-29098.16055,Cluster-29098.11755
GO:0044532	modulation of apoptotic process in other organism	biological_process	0.0075199	0.9062	2	208	20	28344	Cluster-29098.16055,Cluster-29098.11755
GO:0052040	modulation by symbiont of host programmed cell death	biological_process	0.0075199	0.9062	2	208	20	28344	Cluster-29098.11755,Cluster-29098.16055
GO:0052150	modulation by symbiont of host apoptotic process	biological_process	0.0075199	0.9062	2	208	20	28344	Cluster-29098.11755,Cluster-29098.16055
GO:0052248	modulation of programmed cell death in other organism involved in symbiotic interaction	biological_process	0.0075199	0.9062	2	208	20	28344	Cluster-29098.16055,Cluster-29098.11755
GO:0052433	modulation by organism of apoptotic process in other organism involved in symbiotic interaction	biological_process	0.0075199	0.9062	2	208	20	28344	Cluster-29098.16055,Cluster-29098.11755
GO:0034219	carbohydrate transmembrane transport	biological_process	0.0078274	0.9062	2	208	17	28344	Cluster-29098.18088,Cluster-29098.12784
GO:0001906	cell killing	biological_process	0.008029	0.9062	2	208	19	28344	Cluster-29098.31041,Cluster-29098.10703
GO:0031640	killing of cells of other organism	biological_process	0.008029	0.9062	2	208	19	28344	Cluster-29098.31041,Cluster-29098.10703
GO:0033692	cellular polysaccharide biosynthetic process	biological_process	0.0083471	0.92163	4	208	99	28344	Cluster-29098.19114,Cluster-29098.22707,Cluster-29539.0,Cluster-29098.22701
GO:0000271	polysaccharide biosynthetic process	biological_process	0.0088804	0.95965	4	208	101	28344	Cluster-29098.19114,Cluster-29098.22707,Cluster-29539.0,Cluster-29098.22701
GO:1990397	queuosine salvage	biological_process	0.0094696	1	1	208	1	28344	Cluster-29098.15211
GO:0009108	obsolete coenzyme biosynthetic process	biological_process	0.011081	1	1	208	1	28344	Cluster-29098.19111
GO:0043814	phospholactate guanylyltransferase activity	molecular_function	0.011081	1	1	208	1	28344	Cluster-29098.19111
GO:0030054	cell junction	cellular_component	0.011141	1	2	208	20	28344	Cluster-29098.13611,Cluster-29098.22966
GO:0005984	disaccharide metabolic process	biological_process	0.011998	1	6	208	240	28344	Cluster-29098.19114,Cluster-29098.22701,Cluster-29539.0,Cluster-29098.22707,Cluster-29098.16528,Cluster-29098.19442
GO:0010242	oxygen evolving activity	molecular_function	0.012908	1	1	208	2	28344	Cluster-29098.18527
GO:0043161	proteasome-mediated ubiquitin-dependent protein catabolic process	biological_process	0.01412	1	2	208	24	28344	Cluster-29098.23768,Cluster-29098.5513
GO:0043412	macromolecule modification	biological_process	0.014995	1	37	208	3150	28344	Cluster-29098.15637,Cluster-29970.0,Cluster-14341.3,Cluster-29098.17147,Cluster-29098.2105,Cluster-29098.30250,Cluster-29098.28762,Cluster-29098.17334,Cluster-29098.7134,Cluster-29098.22930,Cluster-29098.20097,Cluster-29098.24960,Cluster-29098.23380,Cluster-24921.1,Cluster-29098.10228,Cluster-29098.19366,Cluster-29098.3844,Cluster-11468.0,Cluster-29098.25386,Cluster-29098.21594,Cluster-29098.2108…
GO:0015252	proton channel activity	molecular_function	0.015184	1	2	208	28	28344	Cluster-29098.12287,Cluster-29098.17712
GO:0046933	proton-transporting ATP synthase activity, rotational mechanism	molecular_function	0.015184	1	2	208	28	28344	Cluster-29098.17712,Cluster-29098.12287
GO:0046527	glucosyltransferase activity	molecular_function	0.015572	1	4	208	122	28344	Cluster-29098.22701,Cluster-29539.0,Cluster-29098.22707,Cluster-29098.19114
GO:0010498	proteasomal protein catabolic process	biological_process	0.015849	1	2	208	25	28344	Cluster-29098.5513,Cluster-29098.23768
GO:0016772	transferase activity, transferring phosphorus-containing groups	molecular_function	0.016069	1	34	208	2875	28344	Cluster-29098.7134,Cluster-24921.1,Cluster-29098.23380,Cluster-29098.10228,Cluster-29098.22930,Cluster-29098.24960,Cluster-11468.0,Cluster-29098.19366,Cluster-29098.25386,Cluster-29098.21594,Cluster-14341.3,Cluster-29098.17147,Cluster-29970.0,Cluster-29098.15637,Cluster-29098.28762,Cluster-29098.30250,Cluster-29098.2105,Cluster-29098.17334,Cluster-29098.17712,Cluster-29098.27664,Cluster-29098.713…
GO:0015355	secondary active monocarboxylate transmembrane transporter activity	molecular_function	0.017539	1	1	208	2	28344	Cluster-29098.18088
GO:0015649	2-keto-3-deoxygluconate:proton symporter activity	molecular_function	0.017539	1	1	208	2	28344	Cluster-29098.18088
GO:0046411	2-keto-3-deoxygluconate transmembrane transport	biological_process	0.017539	1	1	208	2	28344	Cluster-29098.18088
GO:0044267	cellular protein metabolic process	biological_process	0.018253	1	44	208	4126	28344	Cluster-29098.18307,Cluster-29098.23768,Cluster-29098.21080,Cluster-29098.2285,Cluster-29098.14101,Cluster-29336.0,Cluster-29098.21608,Cluster-16342.0,Cluster-29098.15821,Cluster-29098.7898,Cluster-29098.19078,Cluster-29098.26525,Cluster-29098.7133,Cluster-29098.24610,Cluster-29098.25932,Cluster-29098.27664,Cluster-29098.20513,Cluster-29098.21595,Cluster-29098.19820,Cluster-29098.26452,Cluster-29…
GO:0010007	magnesium chelatase complex	cellular_component	0.018695	1	1	208	3	28344	Cluster-29098.12353
GO:0016851	magnesium chelatase activity	molecular_function	0.018695	1	1	208	3	28344	Cluster-29098.12353
GO:0051002	ligase activity, forming nitrogen-metal bonds	molecular_function	0.018695	1	1	208	3	28344	Cluster-29098.12353
GO:0051003	ligase activity, forming nitrogen-metal bonds, forming coordination complexes	molecular_function	0.018695	1	1	208	3	28344	Cluster-29098.12353
GO:0042255	ribosome assembly	biological_process	0.019016	1	1	208	2	28344	Cluster-39599.0
GO:0042256	mature ribosome assembly	biological_process	0.019016	1	1	208	2	28344	Cluster-39599.0
GO:0019054	modulation by virus of host cellular process	biological_process	0.019138	1	2	208	31	28344	Cluster-29098.16055,Cluster-29098.11755
GO:0044068	modulation by symbiont of host cellular process	biological_process	0.019138	1	2	208	31	28344	Cluster-29098.16055,Cluster-29098.11755
GO:0051235	maintenance of location	biological_process	0.019764	1	2	208	29	28344	Cluster-29098.11032,Cluster-29098.23460
GO:0022857	transmembrane transporter activity	molecular_function	0.019931	1	23	208	1916	28344	Cluster-29098.21608,Cluster-29098.25564,Cluster-29098.17712,Cluster-29098.14359,Cluster-29098.24052,Cluster-29098.21508,Cluster-19161.0,Cluster-29098.12287,Cluster-31246.0,Cluster-29098.15211,Cluster-29098.18088,Cluster-29098.26452,Cluster-29098.22166,Cluster-29098.12545,Cluster-29098.12784,Cluster-29098.6258,Cluster-29098.12896,Cluster-29098.17258,Cluster-29098.20353,Cluster-29098.18526,Cluster-…
GO:0016286	small conductance calcium-activated potassium channel activity	molecular_function	0.020996	1	1	208	2	28344	Cluster-29098.22166
GO:0055085	transmembrane transport	biological_process	0.02189	1	20	208	1608	28344	Cluster-29098.18526,Cluster-29098.18815,Cluster-29098.11597,Cluster-29098.12545,Cluster-29098.12784,Cluster-29098.20353,Cluster-29098.17258,Cluster-29098.12896,Cluster-29098.26452,Cluster-29098.18088,Cluster-31246.0,Cluster-29098.15211,Cluster-29098.12287,Cluster-29098.14359,Cluster-29098.17712,Cluster-29098.21608,Cluster-29098.25628,Cluster-19161.0,Cluster-29098.21508,Cluster-29098.24052
GO:0015979	photosynthesis	biological_process	0.023459	1	6	208	273	28344	Cluster-29098.17687,Cluster-29098.17464,Cluster-29098.19910,Cluster-29098.16055,Cluster-29098.18527,Cluster-29098.18361
GO:0005982	starch metabolic process	biological_process	0.024054	1	5	208	209	28344	Cluster-29098.19114,Cluster-29098.16528,Cluster-29098.22707,Cluster-29539.0,Cluster-29098.22701
GO:0005985	sucrose metabolic process	biological_process	0.024054	1	5	208	209	28344	Cluster-29539.0,Cluster-29098.22707,Cluster-29098.16528,Cluster-29098.22701,Cluster-29098.19114
GO:0030258	lipid modification	biological_process	0.024644	1	2	208	31	28344	Cluster-29098.3913,Cluster-29098.15302
GO:0009311	oligosaccharide metabolic process	biological_process	0.025097	1	6	208	277	28344	Cluster-29539.0,Cluster-29098.22707,Cluster-29098.19442,Cluster-29098.16528,Cluster-29098.22701,Cluster-29098.19114
GO:0005215	transporter activity	molecular_function	0.025513	1	23	208	1959	28344	Cluster-29098.18526,Cluster-29098.18815,Cluster-29098.11597,Cluster-29098.25262,Cluster-29098.6258,Cluster-29098.12784,Cluster-29098.12545,Cluster-29098.20353,Cluster-29098.12896,Cluster-29098.17258,Cluster-29098.18088,Cluster-29098.26452,Cluster-29098.12287,Cluster-31246.0,Cluster-29098.15211,Cluster-29098.22166,Cluster-29098.14359,Cluster-29098.25564,Cluster-29098.21608,Cluster-29098.17712,Clus…
GO:0043066	negative regulation of apoptotic process	biological_process	0.025796	1	2	208	32	28344	Cluster-29098.11755,Cluster-29098.16055
GO:0043069	negative regulation of programmed cell death	biological_process	0.025796	1	2	208	32	28344	Cluster-29098.16055,Cluster-29098.11755
GO:0060548	negative regulation of cell death	biological_process	0.025796	1	2	208	32	28344	Cluster-29098.11755,Cluster-29098.16055
GO:0046906	tetrapyrrole binding	molecular_function	0.026348	1	8	208	490	28344	Cluster-29098.8396,Cluster-25849.0,Cluster-29098.29987,Cluster-29098.28485,Cluster-29098.25304,Cluster-26339.0,Cluster-29098.26526,Cluster-29098.19669
GO:0016705	oxidoreductase activity, acting on paired donors, with incorporation or reduction of molecular oxygen	molecular_function	0.029101	1	7	208	385	28344	Cluster-29098.23460,Cluster-25849.0,Cluster-29098.29987,Cluster-29098.25304,Cluster-29098.28485,Cluster-26339.0,Cluster-29098.8396
GO:0003684	damaged DNA binding	molecular_function	0.029325	1	2	208	36	28344	Cluster-29098.23768,Cluster-29098.5513
GO:0043094	cellular metabolic compound salvage	biological_process	0.029533	1	1	208	4	28344	Cluster-29098.15211
GO:0043174	nucleoside salvage	biological_process	0.029533	1	1	208	4	28344	Cluster-29098.15211
GO:0008194	UDP-glycosyltransferase activity	molecular_function	0.0299	1	4	208	145	28344	Cluster-29539.0,Cluster-29098.22707,Cluster-29098.22701,Cluster-29098.19114
GO:0009523	photosystem II	cellular_component	0.030921	1	4	208	145	28344	Cluster-29098.16055,Cluster-29098.18527,Cluster-29098.17687,Cluster-29098.19910
GO:0016491	oxidoreductase activity	molecular_function	0.031058	1	27	208	2494	28344	Cluster-39599.0,Cluster-17416.1,Cluster-29098.8396,Cluster-25849.0,Cluster-29098.23460,Cluster-29098.14970,Cluster-29098.29987,Cluster-29098.21942,Cluster-29098.25633,Cluster-29098.23630,Cluster-37110.0,Cluster-29098.28485,Cluster-29098.19669,Cluster-29098.17408,Cluster-29098.18527,Cluster-29098.10329,Cluster-29098.25564,Cluster-29098.2159,Cluster-29098.24542,Cluster-29098.14969,Cluster-29098.253…
GO:0006568	tryptophan metabolic process	biological_process	0.031418	1	4	208	155	28344	Cluster-29098.10329,Cluster-29098.23630,Cluster-29098.12344,Cluster-29098.19669
GO:0006586	indolalkylamine metabolic process	biological_process	0.031418	1	4	208	155	28344	Cluster-29098.23630,Cluster-29098.12344,Cluster-29098.19669,Cluster-29098.10329
GO:0043167	ion binding	molecular_function	0.0316	1	70	208	7275	28344	Cluster-29098.26468,Cluster-29098.30931,Cluster-29098.20694,Cluster-29098.10329,Cluster-29098.2285,Cluster-26339.0,Cluster-29098.29987,Cluster-34936.0,Cluster-29098.23630,Cluster-17416.1,Cluster-29098.20733,Cluster-29098.21595,Cluster-29098.25932,Cluster-29098.19910,Cluster-29098.26525,Cluster-21042.0,Cluster-29098.28485,Cluster-29098.22701,Cluster-13359.0,Cluster-29098.7692,Cluster-29098.26452,C…
GO:0008771	[citrate (pro-3S)-lyase] ligase activity	molecular_function	0.032481	1	1	208	4	28344	Cluster-34875.0
GO:0016846	carbon-sulfur lyase activity	molecular_function	0.032808	1	2	208	45	28344	Cluster-29098.23494,Cluster-29098.23489
GO:0042873	aldonate transmembrane transport	biological_process	0.033123	1	1	208	5	28344	Cluster-29098.18088
GO:0042879	aldonate transmembrane transporter activity	molecular_function	0.033123	1	1	208	5	28344	Cluster-29098.18088
GO:0010941	regulation of cell death	biological_process	0.033862	1	3	208	93	28344	Cluster-18517.0,Cluster-29098.16055,Cluster-29098.11755
GO:0042981	regulation of apoptotic process	biological_process	0.033862	1	3	208	93	28344	Cluster-29098.11755,Cluster-29098.16055,Cluster-18517.0
GO:0043067	regulation of programmed cell death	biological_process	0.033862	1	3	208	93	28344	Cluster-29098.11755,Cluster-29098.16055,Cluster-18517.0
GO:0008616	queuosine biosynthetic process	biological_process	0.034525	1	1	208	5	28344	Cluster-29098.15211
GO:0046116	queuosine metabolic process	biological_process	0.034525	1	1	208	5	28344	Cluster-29098.15211
GO:0006073	cellular glucan metabolic process	biological_process	0.036289	1	5	208	234	28344	Cluster-29098.19114,Cluster-29098.22701,Cluster-29098.16528,Cluster-29098.22707,Cluster-29539.0
GO:0044042	glucan metabolic process	biological_process	0.036289	1	5	208	234	28344	Cluster-29098.19114,Cluster-29098.22707,Cluster-29098.16528,Cluster-29539.0,Cluster-29098.22701
GO:0019008	molybdopterin synthase complex	cellular_component	0.036809	1	1	208	5	28344	Cluster-29098.26452
GO:0009308	amine metabolic process	biological_process	0.036953	1	5	208	239	28344	Cluster-29098.10329,Cluster-17416.1,Cluster-29098.23630,Cluster-29098.12344,Cluster-29098.19669
GO:0005506	iron ion binding	molecular_function	0.038076	1	7	208	415	28344	Cluster-29098.22701,Cluster-29098.29987,Cluster-25849.0,Cluster-26339.0,Cluster-29098.8396,Cluster-29098.25304,Cluster-29098.28485
GO:0009654	photosystem II oxygen evolving complex	cellular_component	0.038212	1	2	208	39	28344	Cluster-29098.19910,Cluster-29098.18527
GO:0042430	indole-containing compound metabolic process	biological_process	0.039967	1	4	208	166	28344	Cluster-29098.10329,Cluster-29098.23630,Cluster-29098.19669,Cluster-29098.12344
GO:0005911	cell-cell junction	cellular_component	0.040635	1	1	208	6	28344	Cluster-29098.22966
GO:0005923	bicellular tight junction	cellular_component	0.040635	1	1	208	6	28344	Cluster-29098.22966
GO:0043296	apical junction complex	cellular_component	0.040635	1	1	208	6	28344	Cluster-29098.22966
GO:0070160	tight junction	cellular_component	0.040635	1	1	208	6	28344	Cluster-29098.22966
GO:0019538	protein metabolic process	biological_process	0.040765	1	49	208	4945	28344	Cluster-29098.26731,Cluster-29098.17334,Cluster-29098.30250,Cluster-29098.2105,Cluster-29098.9450,Cluster-29098.28762,Cluster-29098.26452,Cluster-29098.7138,Cluster-29098.15637,Cluster-29970.0,Cluster-29098.17147,Cluster-14341.3,Cluster-29098.21594,Cluster-29098.5513,Cluster-29098.25386,Cluster-29098.3844,Cluster-11468.0,Cluster-29098.19366,Cluster-29098.22930,Cluster-29098.20097,Cluster-29098.24…
GO:0015145	monosaccharide transmembrane transporter activity	molecular_function	0.040867	1	1	208	5	28344	Cluster-29098.18088
GO:0051119	sugar transmembrane transporter activity	molecular_function	0.040867	1	1	208	5	28344	Cluster-29098.18088
GO:0016878	acid-thiol ligase activity	molecular_function	0.043558	1	1	208	6	28344	Cluster-34875.0
GO:0051701	interaction with host	biological_process	0.044245	1	5	208	260	28344	Cluster-29098.20746,Cluster-29098.16055,Cluster-29098.10703,Cluster-29098.23489,Cluster-29098.11755
GO:0001881	receptor recycling	biological_process	0.047009	1	1	208	5	28344	Cluster-29098.10228
GO:0050662	obsolete coenzyme binding	molecular_function	0.047272	1	4	208	165	28344	Cluster-29098.17286,Cluster-29098.16384,Cluster-29098.10078,Cluster-29098.12355
GO:0006289	nucleotide-excision repair	biological_process	0.048644	1	2	208	46	28344	Cluster-29098.5513,Cluster-29098.23768
GO:0009072	aromatic amino acid family metabolic process	biological_process	0.050384	1	5	208	255	28344	Cluster-29098.10329,Cluster-29098.19669,Cluster-29098.12344,Cluster-29098.23630,Cluster-29336.0
GO:0070161	anchoring junction	cellular_component	0.051051	1	1	208	7	28344	Cluster-29098.22966
GO:0016645	oxidoreductase activity, acting on the CH-NH group of donors	molecular_function	0.051785	1	2	208	52	28344	Cluster-17416.1,Cluster-29098.10078
GO:0044264	cellular polysaccharide metabolic process	biological_process	0.052042	1	5	208	258	28344	Cluster-29539.0,Cluster-29098.22707,Cluster-29098.16528,Cluster-29098.22701,Cluster-29098.19114
GO:0005351	carbohydrate:proton symporter activity	molecular_function	0.052197	1	1	208	6	28344	Cluster-29098.18088
GO:0005402	carbohydrate:cation symporter activity	molecular_function	0.052197	1	1	208	6	28344	Cluster-29098.18088
GO:0015295	solute:proton symporter activity	molecular_function	0.052197	1	1	208	6	28344	Cluster-29098.18088
GO:0009522	photosystem I	cellular_component	0.052429	1	2	208	44	28344	Cluster-29098.17464,Cluster-29098.18361
GO:0032922	circadian regulation of gene expression	biological_process	0.052434	1	1	208	7	28344	Cluster-28290.0
GO:0055088	lipid homeostasis	biological_process	0.05442	1	1	208	6	28344	Cluster-17416.1
GO:0006213	pyrimidine nucleoside metabolic process	biological_process	0.05519	1	1	208	8	28344	Cluster-29098.25932
GO:0004664	prephenate dehydratase activity	molecular_function	0.05574	1	1	208	7	28344	Cluster-29098.12344
GO:0015749	monosaccharide transmembrane transport	biological_process	0.056508	1	1	208	7	28344	Cluster-29098.18088
GO:0015267	channel activity	molecular_function	0.056573	1	6	208	365	28344	Cluster-29098.12287,Cluster-29098.17712,Cluster-29098.21608,Cluster-29098.22166,Cluster-29098.25262,Cluster-29098.11597
GO:0022803	passive transmembrane transporter activity	molecular_function	0.056573	1	6	208	365	28344	Cluster-29098.12287,Cluster-29098.17712,Cluster-29098.21608,Cluster-29098.22166,Cluster-29098.25262,Cluster-29098.11597
GO:0020037	heme binding	molecular_function	0.057132	1	7	208	476	28344	Cluster-29098.25304,Cluster-29098.28485,Cluster-29098.8396,Cluster-26339.0,Cluster-29098.29987,Cluster-25849.0,Cluster-29098.19669
GO:0070568	guanylyltransferase activity	molecular_function	0.057386	1	1	208	7	28344	Cluster-29098.19111
GO:0016620	oxidoreductase activity, acting on the aldehyde or oxo group of donors, NAD or NADP as acceptor	molecular_function	0.057816	1	2	208	50	28344	Cluster-29098.21942,Cluster-29098.17286
GO:0010883	regulation of lipid storage	biological_process	0.058251	1	1	208	8	28344	Cluster-29098.11032
GO:0010884	positive regulation of lipid storage	biological_process	0.058251	1	1	208	8	28344	Cluster-29098.11032
GO:1905952	regulation of lipid localization	biological_process	0.058251	1	1	208	8	28344	Cluster-29098.11032
GO:1905954	positive regulation of lipid localization	biological_process	0.058251	1	1	208	8	28344	Cluster-29098.11032
GO:0007423	sensory organ development	biological_process	0.060636	1	1	208	8	28344	Cluster-29098.12516
GO:0016020	membrane	cellular_component	0.064906	1	52	208	5565	28344	Cluster-29098.18088,Cluster-29098.7138,Cluster-29098.26452,Cluster-29098.22166,Cluster-29098.23489,Cluster-29098.25564,Cluster-29098.17712,Cluster-29098.17611,Cluster-29098.14359,Cluster-29098.22701,Cluster-29098.24052,Cluster-19161.0,Cluster-29098.22930,Cluster-29098.14093,Cluster-29098.18526,Cluster-29098.18815,Cluster-29098.17687,Cluster-29098.20500,Cluster-29098.6258,Cluster-29098.16055,Clust…
GO:0015144	carbohydrate transmembrane transporter activity	molecular_function	0.065455	1	2	208	57	28344	Cluster-29098.12784,Cluster-29098.18088
GO:0001897	cytolysis by symbiont of host cells	biological_process	0.067642	1	1	208	9	28344	Cluster-29098.10703
GO:0019836	hemolysis by symbiont of host erythrocytes	biological_process	0.067642	1	1	208	9	28344	Cluster-29098.10703
GO:0042651	thylakoid membrane	cellular_component	0.069846	1	2	208	56	28344	Cluster-29098.19910,Cluster-29098.18527
GO:0009690	cytokinin metabolic process	biological_process	0.071237	1	1	208	11	28344	Cluster-17416.1
GO:0019139	cytokinin dehydrogenase activity	molecular_function	0.071237	1	1	208	11	28344	Cluster-17416.1
GO:0044262	cellular carbohydrate metabolic process	biological_process	0.071396	1	6	208	380	28344	Cluster-29098.19114,Cluster-29098.16528,Cluster-29098.22707,Cluster-29539.0,Cluster-29098.19442,Cluster-29098.22701
GO:0008152	metabolic process	biological_process	0.072897	1	121	208	14503	28344	Cluster-29098.7133,Cluster-29098.17253,Cluster-29098.16384,Cluster-29098.27105,Cluster-29098.27664,Cluster-37110.0,Cluster-29098.7898,Cluster-29098.19078,Cluster-25849.0,Cluster-29098.23460,Cluster-29098.19820,Cluster-29098.21942,Cluster-29098.11601,Cluster-39599.0,Cluster-29098.30293,Cluster-29098.20513,Cluster-29098.21080,Cluster-29098.18140,Cluster-29098.17286,Cluster-29098.12729,Cluster-29098…
GO:0006633	fatty acid biosynthetic process	biological_process	0.074915	1	3	208	122	28344	Cluster-29098.23630,Cluster-29098.22948,Cluster-29098.10329
GO:0008201	heparin binding	molecular_function	0.075201	1	1	208	9	28344	Cluster-29098.20733
GO:0005509	calcium ion binding	molecular_function	0.078184	1	6	208	375	28344	Cluster-13359.0,Cluster-29098.19820,Cluster-29098.26468,Cluster-29098.2285,Cluster-29098.19910,Cluster-29098.21608
GO:0036094	small molecule binding	molecular_function	0.078762	1	45	208	4635	28344	Cluster-29098.21942,Cluster-29098.19820,Cluster-34936.0,Cluster-29098.23630,Cluster-17416.1,Cluster-29098.21595,Cluster-29098.25932,Cluster-29098.7133,Cluster-29098.27664,Cluster-29098.7898,Cluster-29098.26525,Cluster-21042.0,Cluster-29098.19078,Cluster-29098.23494,Cluster-16342.0,Cluster-29098.10329,Cluster-29098.21608,Cluster-29098.17286,Cluster-29098.2285,Cluster-29098.23768,Cluster-29098.1007…
GO:0006576	cellular biogenic amine metabolic process	biological_process	0.080494	1	4	208	211	28344	Cluster-29098.10329,Cluster-29098.23630,Cluster-29098.19669,Cluster-29098.12344
GO:0044106	cellular amine metabolic process	biological_process	0.080494	1	4	208	211	28344	Cluster-29098.10329,Cluster-29098.19669,Cluster-29098.12344,Cluster-29098.23630
GO:0001907	killing by symbiont of host cells	biological_process	0.080622	1	1	208	11	28344	Cluster-29098.10703
GO:0051287	NAD binding	molecular_function	0.080835	1	4	208	216	28344	Cluster-29098.10078,Cluster-29098.23630,Cluster-29098.21942,Cluster-29098.17286
GO:0010207	photosystem II assembly	biological_process	0.081592	1	1	208	10	28344	Cluster-29098.18527
GO:0046872	metal ion binding	molecular_function	0.082333	1	32	208	3128	28344	Cluster-29098.26468,Cluster-29098.30931,Cluster-29098.20694,Cluster-29098.21608,Cluster-29098.21443,Cluster-29098.18140,Cluster-29098.21277,Cluster-29098.2285,Cluster-26339.0,Cluster-29098.25304,Cluster-25849.0,Cluster-29098.19820,Cluster-29098.29987,Cluster-29098.20513,Cluster-39599.0,Cluster-29098.19910,Cluster-29098.28485,Cluster-29098.22701,Cluster-13359.0,Cluster-29098.7692,Cluster-29098.156…
GO:0090482	vitamin transmembrane transporter activity	molecular_function	0.083365	1	1	208	13	28344	Cluster-29098.21508
GO:0001816	cytokine production	biological_process	0.083756	1	1	208	12	28344	Cluster-29098.11032
GO:0001817	regulation of cytokine production	biological_process	0.083756	1	1	208	12	28344	Cluster-29098.11032
GO:0001819	positive regulation of cytokine production	biological_process	0.083756	1	1	208	12	28344	Cluster-29098.11032
GO:0015294	solute:cation symporter activity	molecular_function	0.083898	1	1	208	11	28344	Cluster-29098.18088
GO:0005227	calcium activated cation channel activity	molecular_function	0.084933	1	1	208	10	28344	Cluster-29098.22166
GO:0015269	calcium-activated potassium channel activity	molecular_function	0.084933	1	1	208	10	28344	Cluster-29098.22166
GO:0022839	ion gated channel activity	molecular_function	0.084933	1	1	208	10	28344	Cluster-29098.22166
GO:0031419	cobalamin binding	molecular_function	0.085351	1	1	208	12	28344	Cluster-29098.26526
GO:0004144	diacylglycerol O-acyltransferase activity	molecular_function	0.086094	1	1	208	12	28344	Cluster-29098.27105
GO:0016411	acylglycerol O-acyltransferase activity	molecular_function	0.086094	1	1	208	12	28344	Cluster-29098.27105
GO:0055114	oxidation-reduction process	biological_process	0.086164	1	25	208	2541	28344	Cluster-29098.14513,Cluster-29098.10329,Cluster-29098.25564,Cluster-29098.24542,Cluster-29098.25304,Cluster-29098.18088,Cluster-26339.0,Cluster-29098.10078,Cluster-29098.14969,Cluster-29098.26526,Cluster-29098.17286,Cluster-29098.8396,Cluster-39599.0,Cluster-17416.1,Cluster-29098.23630,Cluster-29098.29987,Cluster-25849.0,Cluster-29098.14970,Cluster-29098.21942,Cluster-29098.23460,Cluster-29098.28…
GO:0005976	polysaccharide metabolic process	biological_process	0.086546	1	5	208	303	28344	Cluster-29098.16528,Cluster-29098.22707,Cluster-29539.0,Cluster-29098.22701,Cluster-29098.19114
GO:0010109	regulation of photosynthesis	biological_process	0.087181	1	1	208	12	28344	Cluster-29098.18527
GO:0042548	regulation of photosynthesis, light reaction	biological_process	0.087181	1	1	208	12	28344	Cluster-29098.18527
GO:0042549	photosystem II stabilization	biological_process	0.087181	1	1	208	12	28344	Cluster-29098.18527
GO:0043467	regulation of generation of precursor metabolites and energy	biological_process	0.087181	1	1	208	12	28344	Cluster-29098.18527
GO:0004096	catalase activity	molecular_function	0.08822	1	1	208	19	28344	Cluster-29098.19669
GO:0043169	cation binding	molecular_function	0.08896	1	32	208	3150	28344	Cluster-29098.15637,Cluster-29098.26526,Cluster-29098.7692,Cluster-29098.22701,Cluster-13359.0,Cluster-29098.17396,Cluster-29098.19666,Cluster-29098.20097,Cluster-29098.17408,Cluster-29098.19316,Cluster-29098.17687,Cluster-29098.6258,Cluster-29098.8396,Cluster-29098.3844,Cluster-29098.15925,Cluster-26339.0,Cluster-29098.25304,Cluster-29098.18140,Cluster-29098.21277,Cluster-29098.2285,Cluster-2909…
GO:0008284	positive regulation of cell population proliferation	biological_process	0.090319	1	1	208	12	28344	Cluster-29098.11032
GO:0051801	cytolysis in other organism involved in symbiotic interaction	biological_process	0.091821	1	1	208	12	28344	Cluster-29098.10703
GO:0052331	hemolysis in other organism involved in symbiotic interaction	biological_process	0.091821	1	1	208	12	28344	Cluster-29098.10703
GO:0000166	nucleotide binding	molecular_function	0.09192	1	43	208	4459	28344	Cluster-29098.26452,Cluster-29098.22166,Cluster-29098.15637,Cluster-29970.0,Cluster-14341.3,Cluster-29098.17147,Cluster-29098.17334,Cluster-29098.30250,Cluster-29098.2105,Cluster-19161.0,Cluster-29098.28762,Cluster-29098.22930,Cluster-29098.24960,Cluster-29098.16717,Cluster-29098.23380,Cluster-24921.1,Cluster-29098.10228,Cluster-29098.7749,Cluster-29098.7134,Cluster-29098.25386,Cluster-29098.2159…
GO:1901265	nucleoside phosphate binding	molecular_function	0.09192	1	43	208	4459	28344	Cluster-21042.0,Cluster-29098.19078,Cluster-29098.26525,Cluster-29098.7898,Cluster-29098.27664,Cluster-29098.7133,Cluster-29098.25932,Cluster-29098.21595,Cluster-17416.1,Cluster-29098.23630,Cluster-34936.0,Cluster-29098.21942,Cluster-29098.19820,Cluster-29098.23768,Cluster-29098.10078,Cluster-29098.2285,Cluster-29098.17286,Cluster-29098.10329,Cluster-29098.21608,Cluster-16342.0,Cluster-29098.2338…
GO:0009116	nucleoside metabolic process	biological_process	0.092283	1	2	208	63	28344	Cluster-29098.15211,Cluster-29098.25932
GO:0051180	vitamin transport	biological_process	0.093754	1	1	208	14	28344	Cluster-29098.21508
GO:0005216	ion channel activity	molecular_function	0.094403	1	5	208	318	28344	Cluster-29098.12287,Cluster-29098.17712,Cluster-29098.21608,Cluster-29098.22166,Cluster-29098.25262
GO:1901605	alpha-amino acid metabolic process	biological_process	0.094488	1	11	208	874	28344	Cluster-29336.0,Cluster-29098.12344,Cluster-29098.17286,Cluster-29098.19669,Cluster-29098.23380,Cluster-29098.7898,Cluster-29098.21508,Cluster-29098.23630,Cluster-29098.19820,Cluster-29098.10329,Cluster-29098.25386
GO:0042470	melanosome	cellular_component	0.095388	1	1	208	14	28344	Cluster-18517.0
GO:0048770	pigment granule	cellular_component	0.095388	1	1	208	14	28344	Cluster-18517.0
GO:0044179	hemolysis in other organism	biological_process	0.095404	1	1	208	13	28344	Cluster-29098.10703
GO:0051715	cytolysis in other organism	biological_process	0.095404	1	1	208	13	28344	Cluster-29098.10703
GO:0003857	3-hydroxyacyl-CoA dehydrogenase activity	molecular_function	0.095582	1	2	208	66	28344	Cluster-29098.23630,Cluster-29098.10329
GO:0006511	ubiquitin-dependent protein catabolic process	biological_process	0.095848	1	3	208	136	28344	Cluster-29098.15821,Cluster-29098.5513,Cluster-29098.23768
GO:0019941	modification-dependent protein catabolic process	biological_process	0.095848	1	3	208	136	28344	Cluster-29098.23768,Cluster-29098.5513,Cluster-29098.15821
GO:0043632	modification-dependent macromolecule catabolic process	biological_process	0.095848	1	3	208	136	28344	Cluster-29098.15821,Cluster-29098.5513,Cluster-29098.23768
GO:0009163	nucleoside biosynthetic process	biological_process	0.0964	1	1	208	13	28344	Cluster-29098.15211
GO:0042455	ribonucleoside biosynthetic process	biological_process	0.0964	1	1	208	13	28344	Cluster-29098.15211
GO:0008519	ammonium transmembrane transporter activity	molecular_function	0.097677	1	1	208	12	28344	Cluster-29098.6258
GO:0015696	ammonium transport	biological_process	0.097677	1	1	208	12	28344	Cluster-29098.6258
GO:1901564	organonitrogen compound metabolic process	biological_process	0.098414	1	61	208	6764	28344	Cluster-29098.28762,Cluster-29098.9450,Cluster-29098.2105,Cluster-29098.30250,Cluster-29098.26731,Cluster-29098.17334,Cluster-29098.17712,Cluster-14341.3,Cluster-29098.17147,Cluster-29970.0,Cluster-29098.12344,Cluster-29098.15637,Cluster-29098.26452,Cluster-29098.7138,Cluster-11468.0,Cluster-29098.3844,Cluster-29098.19366,Cluster-29098.12353,Cluster-29098.21594,Cluster-29098.25386,Cluster-29098.5…
GO:0071816	tail-anchored membrane protein insertion into ER membrane	biological_process	0.099425	1	1	208	14	28344	Cluster-35271.0
GO:0043138	3'-5' DNA helicase activity	molecular_function	0.099637	1	1	208	13	28344	Cluster-29098.11386
GO:0019321	pentose metabolic process	biological_process	0.10116	1	1	208	14	28344	Cluster-29098.10471
GO:0019566	arabinose metabolic process	biological_process	0.10116	1	1	208	14	28344	Cluster-29098.10471
GO:0046373	L-arabinose metabolic process	biological_process	0.10116	1	1	208	14	28344	Cluster-29098.10471
GO:0046556	alpha-L-arabinofuranosidase activity	molecular_function	0.10116	1	1	208	14	28344	Cluster-29098.10471
GO:0051883	killing of cells in other organism involved in symbiotic interaction	biological_process	0.10447	1	1	208	14	28344	Cluster-29098.10703
GO:0042138	meiotic DNA double-strand break formation	biological_process	0.10532	1	1	208	14	28344	Cluster-29098.26468
GO:0004674	protein serine/threonine kinase activity	molecular_function	0.10649	1	4	208	212	28344	Cluster-29098.23380,Cluster-29098.7898,Cluster-29098.25386,Cluster-29098.19820
GO:0031965	nuclear membrane	cellular_component	0.10681	1	1	208	13	28344	Cluster-17416.1
GO:0016903	oxidoreductase activity, acting on the aldehyde or oxo group of donors	molecular_function	0.1083	1	2	208	71	28344	Cluster-29098.21942,Cluster-29098.17286
GO:0005524	ATP binding	molecular_function	0.11071	1	34	208	3397	28344	Cluster-29098.23768,Cluster-29098.2285,Cluster-29098.21608,Cluster-16342.0,Cluster-29098.26525,Cluster-29098.19078,Cluster-29098.7898,Cluster-29098.27664,Cluster-29098.25932,Cluster-29098.7133,Cluster-29098.21595,Cluster-29098.19820,Cluster-34936.0,Cluster-14341.3,Cluster-29098.17147,Cluster-29098.15637,Cluster-29970.0,Cluster-29098.17334,Cluster-29098.28762,Cluster-19161.0,Cluster-29098.2105,Clu…
GO:0019882	antigen processing and presentation	biological_process	0.11082	1	1	208	20	28344	Cluster-29098.19669
GO:0016051	carbohydrate biosynthetic process	biological_process	0.11481	1	5	208	322	28344	Cluster-29098.22707,Cluster-29539.0,Cluster-29098.19442,Cluster-29098.22701,Cluster-29098.19114
GO:0018874	benzoate metabolic process	biological_process	0.11662	1	2	208	73	28344	Cluster-29098.10329,Cluster-29098.23630
GO:0035639	purine ribonucleoside triphosphate binding	molecular_function	0.11969	1	36	208	3677	28344	Cluster-29098.26525,Cluster-29098.19078,Cluster-21042.0,Cluster-29098.7898,Cluster-29098.27664,Cluster-29098.25932,Cluster-29098.7133,Cluster-29098.21595,Cluster-34936.0,Cluster-29098.19820,Cluster-29098.23768,Cluster-29098.2285,Cluster-29098.21608,Cluster-16342.0,Cluster-29098.7749,Cluster-29098.10228,Cluster-29098.23380,Cluster-24921.1,Cluster-29098.16717,Cluster-29098.24960,Cluster-29098.22930…
GO:0045017	glycerolipid biosynthetic process	biological_process	0.1204	1	2	208	73	28344	Cluster-29098.21080,Cluster-29098.27105
GO:0043168	anion binding	molecular_function	0.12175	1	42	208	4431	28344	Cluster-29098.21595,Cluster-17416.1,Cluster-29098.20733,Cluster-29098.23630,Cluster-29098.19820,Cluster-34936.0,Cluster-29098.26525,Cluster-29098.19078,Cluster-21042.0,Cluster-29098.7898,Cluster-29098.27664,Cluster-29098.25932,Cluster-29098.7133,Cluster-29098.21608,Cluster-29098.10329,Cluster-16342.0,Cluster-29098.23494,Cluster-29098.23768,Cluster-29098.2285,Cluster-29098.25386,Cluster-29098.2159…
GO:0008028	monocarboxylic acid transmembrane transporter activity	molecular_function	0.12278	1	1	208	16	28344	Cluster-29098.18088
GO:0006631	fatty acid metabolic process	biological_process	0.12334	1	3	208	152	28344	Cluster-29098.23630,Cluster-29098.22948,Cluster-29098.10329
GO:1901657	glycosyl compound metabolic process	biological_process	0.12346	1	2	208	78	28344	Cluster-29098.15211,Cluster-29098.25932
GO:0023041	neuronal signal transduction	biological_process	0.12736	1	2	208	81	28344	Cluster-29098.7138,Cluster-34495.0
GO:0006915	apoptotic process	biological_process	0.12831	1	3	208	155	28344	Cluster-18517.0,Cluster-29098.16055,Cluster-29098.11755
GO:0012501	programmed cell death	biological_process	0.12831	1	3	208	155	28344	Cluster-18517.0,Cluster-29098.16055,Cluster-29098.11755
GO:0004525	ribonuclease III activity	molecular_function	0.13098	1	1	208	16	28344	Cluster-29098.8135
GO:0032296	double-stranded RNA-specific ribonuclease activity	molecular_function	0.13098	1	1	208	16	28344	Cluster-29098.8135
GO:0015996	chlorophyll catabolic process	biological_process	0.13107	1	1	208	15	28344	Cluster-29098.20241
GO:0046149	pigment catabolic process	biological_process	0.13107	1	1	208	15	28344	Cluster-29098.20241
GO:0047746	chlorophyllase activity	molecular_function	0.13107	1	1	208	15	28344	Cluster-29098.20241
GO:0009538	photosystem I reaction center	cellular_component	0.1315	1	1	208	18	28344	Cluster-29098.18361
GO:0008219	cell death	biological_process	0.1327	1	3	208	158	28344	Cluster-18517.0,Cluster-29098.16055,Cluster-29098.11755
GO:0042127	regulation of cell population proliferation	biological_process	0.13413	1	1	208	19	28344	Cluster-29098.11032
GO:0071949	FAD binding	molecular_function	0.13476	1	2	208	76	28344	Cluster-29098.23630,Cluster-29098.10329
GO:0043112	receptor metabolic process	biological_process	0.1374	1	1	208	20	28344	Cluster-29098.10228
GO:0008171	O-methyltransferase activity	molecular_function	0.13761	1	2	208	83	28344	Cluster-29098.21339,Cluster-29098.18515
GO:0005861	troponin complex	cellular_component	0.13841	1	1	208	17	28344	Cluster-29098.3844
GO:0005865	striated muscle thin filament	cellular_component	0.13841	1	1	208	17	28344	Cluster-29098.3844
GO:0030016	myofibril	cellular_component	0.13841	1	1	208	17	28344	Cluster-29098.3844
GO:0030017	sarcomere	cellular_component	0.13841	1	1	208	17	28344	Cluster-29098.3844
GO:0036379	myofilament	cellular_component	0.13841	1	1	208	17	28344	Cluster-29098.3844
GO:0043292	contractile fiber	cellular_component	0.13841	1	1	208	17	28344	Cluster-29098.3844
GO:0045048	protein insertion into ER membrane	biological_process	0.14081	1	1	208	19	28344	Cluster-35271.0
GO:0019079	viral genome replication	biological_process	0.14249	1	2	208	80	28344	Cluster-29098.19442,Cluster-27386.0
GO:0015293	symporter activity	molecular_function	0.14488	1	1	208	20	28344	Cluster-29098.18088
GO:0044257	cellular protein catabolic process	biological_process	0.14603	1	3	208	173	28344	Cluster-29098.15821,Cluster-29098.5513,Cluster-29098.23768
GO:0051603	proteolysis involved in cellular protein catabolic process	biological_process	0.14603	1	3	208	173	28344	Cluster-29098.15821,Cluster-29098.23768,Cluster-29098.5513
GO:0006553	lysine metabolic process	biological_process	0.14628	1	3	208	159	28344	Cluster-29098.10329,Cluster-29098.17286,Cluster-29098.23630
GO:0005539	glycosaminoglycan binding	molecular_function	0.14674	1	1	208	19	28344	Cluster-29098.20733
GO:0034198	cellular response to amino acid starvation	biological_process	0.14684	1	1	208	21	28344	Cluster-29098.15759
GO:1990928	response to amino acid starvation	biological_process	0.14684	1	1	208	21	28344	Cluster-29098.15759
GO:0005247	voltage-gated chloride channel activity	molecular_function	0.1485	1	1	208	18	28344	Cluster-29098.21608
GO:0005254	chloride channel activity	molecular_function	0.1485	1	1	208	18	28344	Cluster-29098.21608
GO:0008308	voltage-gated anion channel activity	molecular_function	0.1485	1	1	208	18	28344	Cluster-29098.21608
GO:0008643	carbohydrate transport	biological_process	0.14851	1	2	208	92	28344	Cluster-29098.18088,Cluster-29098.12784
GO:0016706	2-oxoglutarate-dependent dioxygenase activity	molecular_function	0.14885	1	1	208	20	28344	Cluster-29098.23460
GO:0043022	ribosome binding	molecular_function	0.15025	1	1	208	25	28344	Cluster-39599.0
GO:0051205	protein insertion into membrane	biological_process	0.15155	1	1	208	21	28344	Cluster-35271.0
GO:0072330	monocarboxylic acid biosynthetic process	biological_process	0.15208	1	3	208	169	28344	Cluster-29098.22948,Cluster-29098.23630,Cluster-29098.10329
GO:0008236	serine-type peptidase activity	molecular_function	0.15352	1	5	208	358	28344	Cluster-29098.26731,Cluster-29098.21508,Cluster-29098.12729,Cluster-29098.17286,Cluster-29098.30931
GO:0016825	hydrolase activity, acting on acid phosphorus-nitrogen bonds	molecular_function	0.15352	1	5	208	358	28344	Cluster-29098.12729,Cluster-29098.17286,Cluster-29098.30931,Cluster-29098.21508,Cluster-29098.26731
GO:0017171	serine hydrolase activity	molecular_function	0.15352	1	5	208	358	28344	Cluster-29098.26731,Cluster-29098.21508,Cluster-29098.12729,Cluster-29098.30931,Cluster-29098.17286
GO:0016776	phosphotransferase activity, phosphate group as acceptor	molecular_function	0.15405	1	2	208	88	28344	Cluster-29098.17712,Cluster-29098.12287
GO:0015108	chloride transmembrane transporter activity	molecular_function	0.15466	1	1	208	19	28344	Cluster-29098.21608
GO:0015318	inorganic molecular entity transmembrane transporter activity	molecular_function	0.1552	1	11	208	1008	28344	Cluster-29098.18088,Cluster-29098.12287,Cluster-29098.18815,Cluster-29098.22166,Cluster-29098.25262,Cluster-29098.6258,Cluster-29098.25564,Cluster-29098.21608,Cluster-29098.17712,Cluster-29098.21508,Cluster-29098.17258
GO:0007219	Notch signaling pathway	biological_process	0.15687	1	1	208	22	28344	Cluster-29098.12516
GO:0043565	sequence-specific DNA binding	molecular_function	0.15702	1	5	208	353	28344	Cluster-28290.0,Cluster-29098.30293,Cluster-29098.19666,Cluster-29098.22978,Cluster-29098.21724
GO:0044000	movement in host	biological_process	0.158	1	1	208	22	28344	Cluster-29098.23489
GO:0046739	transport of virus in multicellular host	biological_process	0.158	1	1	208	22	28344	Cluster-29098.23489
GO:0046740	transport of virus in host, cell to cell	biological_process	0.158	1	1	208	22	28344	Cluster-29098.23489
GO:1902586	multi-organism intercellular transport	biological_process	0.158	1	1	208	22	28344	Cluster-29098.23489
GO:0005253	anion channel activity	molecular_function	0.15816	1	1	208	19	28344	Cluster-29098.21608
GO:0006787	porphyrin-containing compound catabolic process	biological_process	0.15829	1	1	208	18	28344	Cluster-29098.20241
GO:0033015	tetrapyrrole catabolic process	biological_process	0.15829	1	1	208	18	28344	Cluster-29098.20241
GO:0097367	carbohydrate derivative binding	molecular_function	0.15862	1	38	208	4080	28344	Cluster-29098.22930,Cluster-29098.16717,Cluster-29098.24960,Cluster-29098.23380,Cluster-24921.1,Cluster-29098.7749,Cluster-29098.10228,Cluster-29098.7134,Cluster-29098.25386,Cluster-29098.21594,Cluster-11468.0,Cluster-29098.19366,Cluster-29098.26452,Cluster-29098.22166,Cluster-29970.0,Cluster-29098.15637,Cluster-29098.17147,Cluster-14341.3,Cluster-29098.17334,Cluster-29098.2105,Cluster-29098.3025…
GO:0071203	WASH complex	cellular_component	0.15975	1	1	208	23	28344	Cluster-18517.0
GO:0030145	manganese ion binding	molecular_function	0.1609	1	1	208	22	28344	Cluster-29098.17687
GO:0006821	chloride transport	biological_process	0.16167	1	1	208	20	28344	Cluster-29098.21608
GO:0016053	organic acid biosynthetic process	biological_process	0.16273	1	6	208	477	28344	Cluster-29098.22948,Cluster-29098.23630,Cluster-29098.12344,Cluster-29098.17286,Cluster-29098.10078,Cluster-29098.10329
GO:0046394	carboxylic acid biosynthetic process	biological_process	0.16273	1	6	208	477	28344	Cluster-29098.23630,Cluster-29098.22948,Cluster-29098.12344,Cluster-29098.17286,Cluster-29098.10078,Cluster-29098.10329
GO:0044237	cellular metabolic process	biological_process	0.16286	1	97	208	11663	28344	Cluster-29336.0,Cluster-29098.2285,Cluster-29098.12287,Cluster-29098.18307,Cluster-29098.10078,Cluster-29098.14552,Cluster-29098.26468,Cluster-29098.16528,Cluster-29098.15821,Cluster-29098.10329,Cluster-29098.25932,Cluster-29098.18527,Cluster-29098.18361,Cluster-29098.24610,Cluster-29098.19669,Cluster-29098.19442,Cluster-29098.11032,Cluster-29098.19910,Cluster-29098.19114,Cluster-29098.26525,Clus…
GO:0042537	benzene-containing compound metabolic process	biological_process	0.1633	1	2	208	89	28344	Cluster-29098.10329,Cluster-29098.23630
GO:0050660	flavin adenine dinucleotide binding	molecular_function	0.16495	1	3	208	179	28344	Cluster-29098.10329,Cluster-17416.1,Cluster-29098.23630
GO:0008839	4-hydroxy-tetrahydrodipicolinate reductase	molecular_function	0.16531	1	1	208	20	28344	Cluster-29098.17286
GO:0004486	methylenetetrahydrofolate dehydrogenase [NAD(P)+] activity	molecular_function	0.16595	1	1	208	27	28344	Cluster-29098.10078
GO:0004488	methylenetetrahydrofolate dehydrogenase (NADP+) activity	molecular_function	0.16595	1	1	208	27	28344	Cluster-29098.10078
GO:0015077	monovalent inorganic cation transmembrane transporter activity	molecular_function	0.16681	1	7	208	586	28344	Cluster-29098.22166,Cluster-29098.21508,Cluster-29098.17712,Cluster-29098.25564,Cluster-29098.12287,Cluster-29098.6258,Cluster-29098.18088
GO:0051213	dioxygenase activity	molecular_function	0.16782	1	2	208	93	28344	Cluster-29098.23460,Cluster-29098.17408
GO:0051240	positive regulation of multicellular organismal process	biological_process	0.16867	1	1	208	25	28344	Cluster-29098.11032
GO:0019031	viral envelope	cellular_component	0.16939	1	3	208	185	28344	Cluster-28808.0,Cluster-18517.0,Cluster-29098.20746
GO:0007623	circadian rhythm	biological_process	0.16977	1	1	208	23	28344	Cluster-28290.0
GO:0005791	rough endoplasmic reticulum	cellular_component	0.17089	1	2	208	98	28344	Cluster-34495.0,Cluster-29098.7138
GO:0030867	rough endoplasmic reticulum membrane	cellular_component	0.17089	1	2	208	98	28344	Cluster-34495.0,Cluster-29098.7138
GO:1901565	organonitrogen compound catabolic process	biological_process	0.17181	1	6	208	476	28344	Cluster-29098.23630,Cluster-29098.15821,Cluster-29098.20241,Cluster-29098.23768,Cluster-29098.5513,Cluster-29098.10329
GO:0046914	transition metal ion binding	molecular_function	0.17385	1	21	208	2117	28344	Cluster-29098.15925,Cluster-29098.3844,Cluster-25849.0,Cluster-29098.29987,Cluster-29098.8396,Cluster-29098.6258,Cluster-29098.19316,Cluster-29098.17687,Cluster-29098.20513,Cluster-29098.28485,Cluster-29098.19666,Cluster-29098.17396,Cluster-29098.20097,Cluster-29098.20694,Cluster-29098.30931,Cluster-29098.22701,Cluster-29098.7692,Cluster-29098.21443,Cluster-29098.18140,Cluster-29098.25304,Cluster…
GO:0015994	chlorophyll metabolic process	biological_process	0.17442	1	2	208	91	28344	Cluster-29098.20241,Cluster-29098.12353
GO:0036338	viral membrane	cellular_component	0.17491	1	3	208	187	28344	Cluster-28808.0,Cluster-18517.0,Cluster-29098.20746
GO:0009733	response to auxin	biological_process	0.17853	1	1	208	29	28344	Cluster-29098.20733
GO:1901659	glycosyl compound biosynthetic process	biological_process	0.18056	1	1	208	28	28344	Cluster-29098.15211
GO:0032007	negative regulation of TOR signaling	biological_process	0.18296	1	1	208	27	28344	Cluster-29098.15759
GO:1902532	negative regulation of intracellular signal transduction	biological_process	0.18296	1	1	208	27	28344	Cluster-29098.15759
GO:0009119	ribonucleoside metabolic process	biological_process	0.18401	1	1	208	26	28344	Cluster-29098.15211
GO:0006550	isoleucine catabolic process	biological_process	0.18447	1	2	208	104	28344	Cluster-29098.10329,Cluster-29098.23630
GO:0006552	leucine catabolic process	biological_process	0.18447	1	2	208	104	28344	Cluster-29098.10329,Cluster-29098.23630
GO:0006574	valine catabolic process	biological_process	0.18447	1	2	208	104	28344	Cluster-29098.10329,Cluster-29098.23630
GO:0009083	branched-chain amino acid catabolic process	biological_process	0.18447	1	2	208	104	28344	Cluster-29098.10329,Cluster-29098.23630
GO:0022890	inorganic cation transmembrane transporter activity	molecular_function	0.18493	1	9	208	824	28344	Cluster-29098.6258,Cluster-29098.25564,Cluster-29098.17712,Cluster-29098.21508,Cluster-29098.17258,Cluster-29098.18088,Cluster-29098.12287,Cluster-29098.18815,Cluster-29098.22166
GO:0032553	ribonucleotide binding	molecular_function	0.185	1	37	208	4019	28344	Cluster-29098.17334,Cluster-29098.28762,Cluster-19161.0,Cluster-29098.2105,Cluster-29098.30250,Cluster-29098.26452,Cluster-14341.3,Cluster-29098.17147,Cluster-29098.15637,Cluster-29970.0,Cluster-29098.22166,Cluster-29098.21594,Cluster-29098.25386,Cluster-11468.0,Cluster-29098.19366,Cluster-29098.10228,Cluster-29098.7749,Cluster-29098.23380,Cluster-24921.1,Cluster-29098.16717,Cluster-29098.24960,C…
GO:0030163	protein catabolic process	biological_process	0.18604	1	3	208	193	28344	Cluster-29098.5513,Cluster-29098.23768,Cluster-29098.15821
GO:0004315	3-oxoacyl-[acyl-carrier-protein] synthase activity	molecular_function	0.18661	1	1	208	22	28344	Cluster-29098.22948
GO:0015075	ion transmembrane transporter activity	molecular_function	0.18809	1	11	208	1049	28344	Cluster-29098.18088,Cluster-29098.12287,Cluster-29098.18815,Cluster-29098.25262,Cluster-29098.22166,Cluster-29098.6258,Cluster-29098.25564,Cluster-29098.21608,Cluster-29098.17712,Cluster-29098.21508,Cluster-29098.17258
GO:0044255	cellular lipid metabolic process	biological_process	0.18902	1	7	208	579	28344	Cluster-29098.10329,Cluster-29098.21080,Cluster-29098.15302,Cluster-29098.27105,Cluster-29098.22948,Cluster-29098.23630,Cluster-29098.3913
GO:0090305	nucleic acid phosphodiester bond hydrolysis	biological_process	0.18962	1	1	208	26	28344	Cluster-29098.26468
GO:0009403	toxin biosynthetic process	biological_process	0.19012	1	1	208	29	28344	Cluster-29098.18361
GO:0009069	serine family amino acid metabolic process	biological_process	0.19351	1	4	208	271	28344	Cluster-29098.19820,Cluster-29098.25386,Cluster-29098.7898,Cluster-29098.23380
GO:0004312	fatty acid synthase activity	molecular_function	0.19584	1	1	208	23	28344	Cluster-29098.22948
GO:0005835	fatty acid synthase complex	cellular_component	0.19584	1	1	208	23	28344	Cluster-29098.22948
GO:1990204	oxidoreductase complex	cellular_component	0.19614	1	2	208	106	28344	Cluster-29098.18527,Cluster-29098.19910
GO:0000976	transcription regulatory region sequence-specific DNA binding	molecular_function	0.19783	1	1	208	25	28344	Cluster-28290.0
GO:0001067	regulatory region nucleic acid binding	molecular_function	0.19783	1	1	208	25	28344	Cluster-28290.0
GO:0009089	lysine biosynthetic process via diaminopimelate	biological_process	0.19948	1	1	208	26	28344	Cluster-29098.17286
GO:0046451	diaminopimelate metabolic process	biological_process	0.19948	1	1	208	26	28344	Cluster-29098.17286
GO:0022853	active ion transmembrane transporter activity	molecular_function	0.1997	1	2	208	100	28344	Cluster-29098.17712,Cluster-29098.18088
GO:0004650	polygalacturonase activity	molecular_function	0.20114	1	1	208	29	28344	Cluster-29098.16528
GO:0048511	rhythmic process	biological_process	0.20321	1	1	208	27	28344	Cluster-28290.0
GO:0009512	cytochrome b6f complex	cellular_component	0.20424	1	1	208	30	28344	Cluster-29098.14133
GO:0032559	adenyl ribonucleotide binding	molecular_function	0.20531	1	34	208	3679	28344	Cluster-29098.25932,Cluster-29098.7133,Cluster-29098.27664,Cluster-29098.7898,Cluster-29098.26525,Cluster-29098.19078,Cluster-34936.0,Cluster-29098.19820,Cluster-29098.21595,Cluster-29098.2285,Cluster-29098.23768,Cluster-16342.0,Cluster-29098.21608,Cluster-29098.7134,Cluster-29098.24960,Cluster-29098.16717,Cluster-29098.22930,Cluster-29098.10228,Cluster-29098.7749,Cluster-29098.23380,Cluster-2492…
GO:0010942	positive regulation of cell death	biological_process	0.20983	1	1	208	33	28344	Cluster-18517.0
GO:0043065	positive regulation of apoptotic process	biological_process	0.20983	1	1	208	33	28344	Cluster-18517.0
GO:0043068	positive regulation of programmed cell death	biological_process	0.20983	1	1	208	33	28344	Cluster-18517.0
GO:0016646	oxidoreductase activity, acting on the CH-NH group of donors, NAD or NADP as acceptor	molecular_function	0.21096	1	1	208	36	28344	Cluster-29098.10078
GO:0034404	nucleobase-containing small molecule biosynthetic process	biological_process	0.21162	1	1	208	29	28344	Cluster-29098.15211
GO:0005261	cation channel activity	molecular_function	0.21413	1	3	208	214	28344	Cluster-29098.17712,Cluster-29098.12287,Cluster-29098.22166
GO:0006520	cellular amino acid metabolic process	biological_process	0.21597	1	11	208	1041	28344	Cluster-29098.19669,Cluster-29098.17286,Cluster-29098.12344,Cluster-29336.0,Cluster-29098.7898,Cluster-29098.23380,Cluster-29098.19820,Cluster-29098.23630,Cluster-29098.21508,Cluster-29098.25386,Cluster-29098.10329
GO:0005342	organic acid transmembrane transporter activity	molecular_function	0.21876	1	1	208	32	28344	Cluster-29098.18088
GO:0046943	carboxylic acid transmembrane transporter activity	molecular_function	0.21876	1	1	208	32	28344	Cluster-29098.18088
GO:0032555	purine ribonucleotide binding	molecular_function	0.21885	1	36	208	3971	28344	Cluster-29098.23768,Cluster-29098.2285,Cluster-29098.21608,Cluster-16342.0,Cluster-29098.7898,Cluster-29098.26525,Cluster-29098.19078,Cluster-21042.0,Cluster-29098.25932,Cluster-29098.7133,Cluster-29098.27664,Cluster-29098.21595,Cluster-29098.19820,Cluster-34936.0,Cluster-29098.26452,Cluster-29970.0,Cluster-29098.15637,Cluster-14341.3,Cluster-29098.17147,Cluster-29098.17334,Cluster-29098.2105,Clu…
GO:0008324	cation transmembrane transporter activity	molecular_function	0.21892	1	9	208	860	28344	Cluster-29098.25564,Cluster-29098.17712,Cluster-29098.6258,Cluster-29098.17258,Cluster-29098.21508,Cluster-29098.12287,Cluster-29098.18088,Cluster-29098.22166,Cluster-29098.18815
GO:0030554	adenyl nucleotide binding	molecular_function	0.22016	1	34	208	3709	28344	Cluster-29098.7134,Cluster-29098.22930,Cluster-29098.16717,Cluster-29098.24960,Cluster-24921.1,Cluster-29098.23380,Cluster-29098.10228,Cluster-29098.7749,Cluster-29098.19366,Cluster-11468.0,Cluster-29098.25386,Cluster-29098.21594,Cluster-29970.0,Cluster-29098.15637,Cluster-14341.3,Cluster-29098.17147,Cluster-29098.30250,Cluster-29098.2105,Cluster-19161.0,Cluster-29098.28762,Cluster-29098.17334,Cl…
GO:0052126	movement in host environment	biological_process	0.22038	1	2	208	123	28344	Cluster-29098.20746,Cluster-29098.23489
GO:0030547	receptor inhibitor activity	molecular_function	0.22107	1	1	208	33	28344	Cluster-16342.0
GO:0030548	acetylcholine receptor regulator activity	molecular_function	0.22107	1	1	208	33	28344	Cluster-16342.0
GO:0030550	acetylcholine receptor inhibitor activity	molecular_function	0.22107	1	1	208	33	28344	Cluster-16342.0
GO:0099602	neurotransmitter receptor regulator activity	molecular_function	0.22107	1	1	208	33	28344	Cluster-16342.0
GO:0044769	ATPase activity, coupled to transmembrane movement of ions, rotational mechanism	molecular_function	0.22324	1	1	208	28	28344	Cluster-29098.17712
GO:0046961	proton-transporting ATPase activity, rotational mechanism	molecular_function	0.22324	1	1	208	28	28344	Cluster-29098.17712
GO:1901363	heterocyclic compound binding	molecular_function	0.22573	1	75	208	8949	28344	Cluster-26339.0,Cluster-29098.10078,Cluster-28290.0,Cluster-29098.2285,Cluster-29098.10329,Cluster-29098.14552,Cluster-29098.17436,Cluster-29098.26525,Cluster-29098.28485,Cluster-21042.0,Cluster-29098.25932,Cluster-29098.19669,Cluster-29098.21595,Cluster-39392.0,Cluster-17416.1,Cluster-29098.20733,Cluster-29098.23630,Cluster-34936.0,Cluster-29098.29987,Cluster-29098.26452,Cluster-29098.7138,Clust…
GO:0097159	organic cyclic compound binding	molecular_function	0.22628	1	75	208	8951	28344	Cluster-29098.11601,Cluster-25849.0,Cluster-29098.19820,Cluster-29098.21942,Cluster-29098.30293,Cluster-29098.27664,Cluster-29098.7133,Cluster-29098.19078,Cluster-29098.7898,Cluster-29098.21508,Cluster-16342.0,Cluster-29098.23494,Cluster-29098.21608,Cluster-34875.0,Cluster-29098.21724,Cluster-29098.21277,Cluster-29098.20746,Cluster-29098.18140,Cluster-29098.17286,Cluster-29098.25304,Cluster-29098…
GO:0009987	cellular process	biological_process	0.23063	1	125	208	15700	28344	Cluster-29098.11601,Cluster-29098.12896,Cluster-29098.19820,Cluster-29098.17258,Cluster-26990.0,Cluster-29098.20513,Cluster-39599.0,Cluster-29098.30293,Cluster-29098.12545,Cluster-29098.27664,Cluster-29098.27105,Cluster-29098.17253,Cluster-29098.11597,Cluster-29098.7133,Cluster-29098.10703,Cluster-29098.19078,Cluster-35271.0,Cluster-29098.7898,Cluster-16342.0,Cluster-29098.21508,Cluster-29098.153…
GO:1990837	sequence-specific double-stranded DNA binding	molecular_function	0.2312	1	1	208	30	28344	Cluster-28290.0
GO:0061630	ubiquitin protein ligase activity	molecular_function	0.23143	1	2	208	115	28344	Cluster-29098.20097,Cluster-29098.3844
GO:0061659	ubiquitin-like protein ligase activity	molecular_function	0.23143	1	2	208	115	28344	Cluster-29098.20097,Cluster-29098.3844
GO:0010876	lipid localization	biological_process	0.23159	1	2	208	120	28344	Cluster-29098.23460,Cluster-29098.11032
GO:0015718	monocarboxylic acid transport	biological_process	0.23379	1	1	208	34	28344	Cluster-29098.18088
GO:0006778	porphyrin-containing compound metabolic process	biological_process	0.23549	1	2	208	115	28344	Cluster-29098.12353,Cluster-29098.20241
GO:0017076	purine nucleotide binding	molecular_function	0.23638	1	36	208	4006	28344	Cluster-29098.19820,Cluster-34936.0,Cluster-29098.21595,Cluster-29098.27664,Cluster-29098.25932,Cluster-29098.7133,Cluster-29098.26525,Cluster-21042.0,Cluster-29098.19078,Cluster-29098.7898,Cluster-16342.0,Cluster-29098.21608,Cluster-29098.2285,Cluster-29098.23768,Cluster-11468.0,Cluster-29098.19366,Cluster-29098.25386,Cluster-29098.21594,Cluster-29098.7134,Cluster-29098.7749,Cluster-29098.10228,…
GO:0009968	negative regulation of signal transduction	biological_process	0.23729	1	1	208	35	28344	Cluster-29098.15759
GO:0008509	anion transmembrane transporter activity	molecular_function	0.23796	1	2	208	115	28344	Cluster-29098.18088,Cluster-29098.21608
GO:0005992	trehalose biosynthetic process	biological_process	0.23802	1	1	208	32	28344	Cluster-29098.19442
GO:0009267	cellular response to starvation	biological_process	0.23839	1	1	208	37	28344	Cluster-29098.15759
GO:0031667	response to nutrient levels	biological_process	0.23839	1	1	208	37	28344	Cluster-29098.15759
GO:0031669	cellular response to nutrient levels	biological_process	0.23839	1	1	208	37	28344	Cluster-29098.15759
GO:0042594	response to starvation	biological_process	0.23839	1	1	208	37	28344	Cluster-29098.15759
GO:0007029	endoplasmic reticulum organization	biological_process	0.23979	1	1	208	35	28344	Cluster-35271.0
GO:0032006	regulation of TOR signaling	biological_process	0.23988	1	1	208	34	28344	Cluster-29098.15759
GO:0019048	modulation by virus of host process	biological_process	0.24122	1	2	208	124	28344	Cluster-29098.16055,Cluster-29098.11755
GO:0035821	modulation of process of other organism	biological_process	0.24122	1	2	208	124	28344	Cluster-29098.11755,Cluster-29098.16055
GO:0044003	modulation by symbiont of host process	biological_process	0.24122	1	2	208	124	28344	Cluster-29098.11755,Cluster-29098.16055
GO:0051817	modulation of process of other organism involved in symbiotic interaction	biological_process	0.24122	1	2	208	124	28344	Cluster-29098.11755,Cluster-29098.16055
GO:0005789	endoplasmic reticulum membrane	cellular_component	0.24128	1	4	208	333	28344	Cluster-29098.21080,Cluster-29098.7138,Cluster-29098.20500,Cluster-34495.0
GO:0031929	TOR signaling	biological_process	0.2424	1	1	208	35	28344	Cluster-29098.15759
GO:0006549	isoleucine metabolic process	biological_process	0.24294	1	2	208	124	28344	Cluster-29098.10329,Cluster-29098.23630
GO:0006573	valine metabolic process	biological_process	0.24294	1	2	208	124	28344	Cluster-29098.23630,Cluster-29098.10329
GO:1903825	organic acid transmembrane transport	biological_process	0.24348	1	1	208	37	28344	Cluster-29098.18088
GO:1905039	carboxylic acid transmembrane transport	biological_process	0.24348	1	1	208	37	28344	Cluster-29098.18088
GO:0019901	protein kinase binding	molecular_function	0.24352	1	1	208	35	28344	Cluster-34495.0
GO:0044419	interspecies interaction between organisms	biological_process	0.24621	1	14	208	1487	28344	Cluster-29098.25304,Cluster-29098.19443,Cluster-29098.20746,Cluster-29098.19442,Cluster-29098.10703,Cluster-29098.11755,Cluster-29098.23489,Cluster-29098.25262,Cluster-29098.31041,Cluster-29098.23928,Cluster-29098.21508,Cluster-16342.0,Cluster-29098.16055,Cluster-27386.0
GO:0019064	fusion of virus membrane with host plasma membrane	biological_process	0.24676	1	1	208	38	28344	Cluster-29098.20746
GO:0039663	membrane fusion involved in viral entry into host cell	biological_process	0.24676	1	1	208	38	28344	Cluster-29098.20746
GO:0044800	multi-organism membrane fusion	biological_process	0.24676	1	1	208	38	28344	Cluster-29098.20746
GO:0044803	multi-organism membrane organization	biological_process	0.24676	1	1	208	38	28344	Cluster-29098.20746
GO:0055086	nucleobase-containing small molecule metabolic process	biological_process	0.24678	1	9	208	896	28344	Cluster-29098.12287,Cluster-29098.15211,Cluster-29098.19114,Cluster-29098.25932,Cluster-29539.0,Cluster-29098.17712,Cluster-29098.10471,Cluster-29098.22701,Cluster-29098.22707
GO:0044403	symbiotic process	biological_process	0.24703	1	8	208	774	28344	Cluster-29098.16055,Cluster-27386.0,Cluster-29098.19443,Cluster-29098.20746,Cluster-29098.19442,Cluster-29098.10703,Cluster-29098.11755,Cluster-29098.23489
GO:0003690	double-stranded DNA binding	molecular_function	0.24769	1	2	208	113	28344	Cluster-28290.0,Cluster-29098.14552
GO:0051536	iron-sulfur cluster binding	molecular_function	0.24844	1	3	208	215	28344	Cluster-29098.1082,Cluster-29098.25633,Cluster-29098.26452
GO:0051540	metal cluster binding	molecular_function	0.24844	1	3	208	215	28344	Cluster-29098.26452,Cluster-29098.1082,Cluster-29098.25633
GO:0044260	cellular macromolecule metabolic process	biological_process	0.24884	1	68	208	8201	28344	Cluster-29098.7133,Cluster-29098.17253,Cluster-29098.27664,Cluster-29098.7898,Cluster-29098.19078,Cluster-29098.19820,Cluster-29098.11601,Cluster-29098.30293,Cluster-29098.20513,Cluster-29098.18140,Cluster-29098.21080,Cluster-34875.0,Cluster-29098.21724,Cluster-29539.0,Cluster-29098.14101,Cluster-29098.13140,Cluster-29098.23768,Cluster-16342.0,Cluster-29098.21508,Cluster-29098.21608,Cluster-29098…
GO:0009036	type II site-specific deoxyribonuclease activity	molecular_function	0.25054	1	1	208	43	28344	Cluster-29098.21508
GO:0009359	type II site-specific deoxyribonuclease complex	cellular_component	0.25054	1	1	208	43	28344	Cluster-29098.21508
GO:0015666	restriction endodeoxyribonuclease activity	molecular_function	0.25054	1	1	208	43	28344	Cluster-29098.21508
GO:1905347	endodeoxyribonuclease complex	cellular_component	0.25054	1	1	208	43	28344	Cluster-29098.21508
GO:0015985	energy coupled proton transport, down electrochemical gradient	biological_process	0.25282	1	2	208	141	28344	Cluster-29098.17712,Cluster-29098.12287
GO:0015986	ATP synthesis coupled proton transport	biological_process	0.25282	1	2	208	141	28344	Cluster-29098.12287,Cluster-29098.17712
GO:0006551	leucine metabolic process	biological_process	0.25409	1	2	208	129	28344	Cluster-29098.10329,Cluster-29098.23630
GO:0009085	lysine biosynthetic process	biological_process	0.25494	1	1	208	33	28344	Cluster-29098.17286
GO:0019900	kinase binding	molecular_function	0.25595	1	1	208	38	28344	Cluster-34495.0
GO:0042175	nuclear outer membrane-endoplasmic reticulum membrane network	cellular_component	0.25671	1	4	208	341	28344	Cluster-29098.21080,Cluster-29098.7138,Cluster-29098.20500,Cluster-34495.0
GO:0009307	DNA restriction-modification system	biological_process	0.25796	1	1	208	44	28344	Cluster-29098.21508
GO:0044355	clearance of foreign intracellular DNA	biological_process	0.25796	1	1	208	44	28344	Cluster-29098.21508
GO:0099046	clearance of foreign intracellular nucleic acids	biological_process	0.25796	1	1	208	44	28344	Cluster-29098.21508
GO:0045259	proton-transporting ATP synthase complex	cellular_component	0.258	1	2	208	137	28344	Cluster-29098.12287,Cluster-29098.17712
GO:0008514	organic anion transmembrane transporter activity	molecular_function	0.26021	1	1	208	40	28344	Cluster-29098.18088
GO:1901135	carbohydrate derivative metabolic process	biological_process	0.26033	1	9	208	912	28344	Cluster-29098.22707,Cluster-29098.22701,Cluster-29098.17712,Cluster-29539.0,Cluster-29098.21080,Cluster-29098.25932,Cluster-29098.15211,Cluster-29098.19114,Cluster-29098.12287
GO:0070069	cytochrome complex	cellular_component	0.26123	1	2	208	139	28344	Cluster-29098.14133,Cluster-29098.25564
GO:0098656	anion transmembrane transport	biological_process	0.26289	1	1	208	40	28344	Cluster-29098.18088
GO:0019073	viral DNA genome packaging	biological_process	0.26722	1	1	208	40	28344	Cluster-29098.19443
GO:0006570	tyrosine metabolic process	biological_process	0.26848	1	2	208	125	28344	Cluster-29336.0,Cluster-29098.12344
GO:0043021	ribonucleoprotein complex binding	molecular_function	0.27005	1	1	208	45	28344	Cluster-39599.0
GO:0010648	negative regulation of cell communication	biological_process	0.27237	1	1	208	41	28344	Cluster-29098.15759
GO:0023057	negative regulation of signaling	biological_process	0.27237	1	1	208	41	28344	Cluster-29098.15759
GO:0006554	lysine catabolic process	biological_process	0.27421	1	2	208	126	28344	Cluster-29098.10329,Cluster-29098.23630
GO:0009068	aspartate family amino acid catabolic process	biological_process	0.27421	1	2	208	126	28344	Cluster-29098.23630,Cluster-29098.10329
GO:0005991	trehalose metabolic process	biological_process	0.27681	1	1	208	39	28344	Cluster-29098.19442
GO:0019829	ATPase-coupled cation transmembrane transporter activity	molecular_function	0.27707	1	1	208	38	28344	Cluster-29098.17712
GO:0042625	ATPase-coupled ion transmembrane transporter activity	molecular_function	0.27707	1	1	208	38	28344	Cluster-29098.17712
GO:0016627	oxidoreductase activity, acting on the CH-CH group of donors	molecular_function	0.27783	1	2	208	137	28344	Cluster-29098.17286,Cluster-29098.2159
GO:0006777	Mo-molybdopterin cofactor biosynthetic process	biological_process	0.27814	1	1	208	42	28344	Cluster-29098.26452
GO:0019720	Mo-molybdopterin cofactor metabolic process	biological_process	0.27814	1	1	208	42	28344	Cluster-29098.26452
GO:0015886	heme transport	biological_process	0.27827	1	1	208	43	28344	Cluster-29098.21508
GO:0046351	disaccharide biosynthetic process	biological_process	0.27838	1	1	208	39	28344	Cluster-29098.19442
GO:0016987	sigma factor activity	molecular_function	0.27869	1	1	208	45	28344	Cluster-34875.0
GO:0006754	ATP biosynthetic process	biological_process	0.28163	1	2	208	151	28344	Cluster-29098.12287,Cluster-29098.17712
GO:0009142	nucleoside triphosphate biosynthetic process	biological_process	0.28163	1	2	208	151	28344	Cluster-29098.17712,Cluster-29098.12287
GO:0009145	purine nucleoside triphosphate biosynthetic process	biological_process	0.28163	1	2	208	151	28344	Cluster-29098.17712,Cluster-29098.12287
GO:0009201	ribonucleoside triphosphate biosynthetic process	biological_process	0.28163	1	2	208	151	28344	Cluster-29098.12287,Cluster-29098.17712
GO:0009206	purine ribonucleoside triphosphate biosynthetic process	biological_process	0.28163	1	2	208	151	28344	Cluster-29098.17712,Cluster-29098.12287
GO:0005576	extracellular region	cellular_component	0.28403	1	10	208	1064	28344	Cluster-24921.1,Cluster-29098.25262,Cluster-29098.31041,Cluster-29098.10703,Cluster-29098.28440,Cluster-29098.19316,Cluster-29098.26731,Cluster-16342.0,Cluster-29098.23928,Cluster-29098.23630
GO:0016877	ligase activity, forming carbon-sulfur bonds	molecular_function	0.28506	1	1	208	43	28344	Cluster-34875.0
GO:0009144	purine nucleoside triphosphate metabolic process	biological_process	0.28608	1	2	208	154	28344	Cluster-29098.12287,Cluster-29098.17712
GO:0009199	ribonucleoside triphosphate metabolic process	biological_process	0.28608	1	2	208	154	28344	Cluster-29098.17712,Cluster-29098.12287
GO:0009205	purine ribonucleoside triphosphate metabolic process	biological_process	0.28608	1	2	208	154	28344	Cluster-29098.12287,Cluster-29098.17712
GO:0016628	oxidoreductase activity, acting on the CH-CH group of donors, NAD or NADP as acceptor	molecular_function	0.28663	1	1	208	38	28344	Cluster-29098.17286
GO:0061982	meiosis I cell cycle process	biological_process	0.28826	1	1	208	44	28344	Cluster-29098.26468
GO:0004725	protein tyrosine phosphatase activity	molecular_function	0.29022	1	1	208	42	28344	Cluster-29336.0
GO:0032787	monocarboxylic acid metabolic process	biological_process	0.29173	1	5	208	477	28344	Cluster-29098.10078,Cluster-29098.10329,Cluster-29098.21508,Cluster-29098.22948,Cluster-29098.23630
GO:0016888	endodeoxyribonuclease activity, producing 5'-phosphomonoesters	molecular_function	0.29325	1	1	208	49	28344	Cluster-29098.21508
GO:0016763	transferase activity, transferring pentosyl groups	molecular_function	0.29385	1	1	208	42	28344	Cluster-29098.25932
GO:1901678	iron coordination entity transport	biological_process	0.29417	1	1	208	46	28344	Cluster-29098.21508
GO:0016032	viral process	biological_process	0.29424	1	7	208	710	28344	Cluster-29098.16055,Cluster-29098.11755,Cluster-29098.23489,Cluster-27386.0,Cluster-29098.19442,Cluster-29098.20746,Cluster-29098.19443
GO:0009081	branched-chain amino acid metabolic process	biological_process	0.29718	1	2	208	146	28344	Cluster-29098.10329,Cluster-29098.23630
GO:0000152	nuclear ubiquitin ligase complex	cellular_component	0.29829	1	3	208	229	28344	Cluster-29098.3844,Cluster-29098.20513,Cluster-29098.20097
GO:0005680	anaphase-promoting complex	cellular_component	0.29829	1	3	208	229	28344	Cluster-29098.20513,Cluster-29098.20097,Cluster-29098.3844
GO:0009404	toxin metabolic process	biological_process	0.30024	1	1	208	49	28344	Cluster-29098.18361
GO:0016893	endonuclease activity, active with either ribo- or deoxyribonucleic acids and producing 5'-phosphomonoesters	molecular_function	0.30089	1	3	208	257	28344	Cluster-29098.8135,Cluster-29098.20733,Cluster-29098.21508
GO:0031461	cullin-RING ubiquitin ligase complex	cellular_component	0.30138	1	3	208	230	28344	Cluster-29098.3844,Cluster-29098.20513,Cluster-29098.20097
GO:0016021	integral component of membrane	cellular_component	0.30195	1	24	208	2768	28344	Cluster-29098.24052,Cluster-29098.25628,Cluster-19161.0,Cluster-29098.21508,Cluster-29098.14359,Cluster-29098.22166,Cluster-29098.23489,Cluster-31246.0,Cluster-34495.0,Cluster-29098.18088,Cluster-29098.29987,Cluster-29098.19820,Cluster-29098.12896,Cluster-29098.3844,Cluster-29098.12784,Cluster-29098.17687,Cluster-26990.0,Cluster-29098.20500,Cluster-39392.0,Cluster-29098.10703,Cluster-29098.22930,…
GO:0004520	endodeoxyribonuclease activity	molecular_function	0.30252	1	1	208	51	28344	Cluster-29098.21508
GO:0009141	nucleoside triphosphate metabolic process	biological_process	0.30311	1	2	208	159	28344	Cluster-29098.17712,Cluster-29098.12287
GO:0015078	proton transmembrane transporter activity	molecular_function	0.30434	1	4	208	373	28344	Cluster-29098.17712,Cluster-29098.25564,Cluster-29098.12287,Cluster-29098.18088
GO:0000413	protein peptidyl-prolyl isomerization	biological_process	0.30521	1	1	208	47	28344	Cluster-29098.18307
GO:0010181	FMN binding	molecular_function	0.30526	1	1	208	51	28344	Cluster-29098.22166
GO:0015947	methane metabolic process	biological_process	0.30734	1	1	208	54	28344	Cluster-29098.19669
GO:0043446	cellular alkane metabolic process	biological_process	0.30734	1	1	208	54	28344	Cluster-29098.19669
GO:0008374	O-acyltransferase activity	molecular_function	0.30943	1	1	208	43	28344	Cluster-29098.27105
GO:0070085	glycosylation	biological_process	0.31077	1	2	208	143	28344	Cluster-29098.15302,Cluster-29098.3913
GO:0051539	4 iron, 4 sulfur cluster binding	molecular_function	0.31209	1	1	208	47	28344	Cluster-29098.26452
GO:0008948	oxaloacetate decarboxylase activity	molecular_function	0.31379	1	1	208	46	28344	Cluster-29098.21508
GO:0035725	sodium ion transmembrane transport	biological_process	0.31379	1	1	208	46	28344	Cluster-29098.21508
GO:0036376	sodium ion export across plasma membrane	biological_process	0.31379	1	1	208	46	28344	Cluster-29098.21508
GO:0018208	peptidyl-proline modification	biological_process	0.31482	1	1	208	49	28344	Cluster-29098.18307
GO:0031224	intrinsic component of membrane	cellular_component	0.31531	1	24	208	2795	28344	Cluster-29098.14359,Cluster-19161.0,Cluster-29098.25628,Cluster-29098.21508,Cluster-29098.24052,Cluster-34495.0,Cluster-29098.18088,Cluster-31246.0,Cluster-29098.22166,Cluster-29098.23489,Cluster-39392.0,Cluster-26990.0,Cluster-29098.20500,Cluster-29098.12784,Cluster-29098.17687,Cluster-29098.3844,Cluster-29098.19820,Cluster-29098.29987,Cluster-29098.12896,Cluster-18517.0,Cluster-29098.18526,Clus…
GO:0044265	cellular macromolecule catabolic process	biological_process	0.3158	1	4	208	380	28344	Cluster-29098.5513,Cluster-29098.23768,Cluster-29098.15821,Cluster-29098.21508
GO:0061024	membrane organization	biological_process	0.32028	1	2	208	148	28344	Cluster-29098.20746,Cluster-35271.0
GO:0140115	export across plasma membrane	biological_process	0.32113	1	1	208	47	28344	Cluster-29098.21508
GO:0043545	molybdopterin cofactor metabolic process	biological_process	0.32216	1	1	208	52	28344	Cluster-29098.26452
GO:0000151	ubiquitin ligase complex	cellular_component	0.32279	1	3	208	238	28344	Cluster-29098.3844,Cluster-29098.20097,Cluster-29098.20513
GO:0044550	secondary metabolite biosynthetic process	biological_process	0.32642	1	1	208	54	28344	Cluster-29098.18361
GO:0005783	endoplasmic reticulum	cellular_component	0.32734	1	3	208	266	28344	Cluster-29098.22378,Cluster-34495.0,Cluster-29098.7138
GO:0009507	chloroplast	cellular_component	0.32977	1	1	208	52	28344	Cluster-29098.12353
GO:0009536	plastid	cellular_component	0.32977	1	1	208	52	28344	Cluster-29098.12353
GO:0019752	carboxylic acid metabolic process	biological_process	0.32993	1	13	208	1432	28344	Cluster-29098.12344,Cluster-29098.17286,Cluster-29098.19669,Cluster-29336.0,Cluster-29098.7898,Cluster-29098.10078,Cluster-29098.23380,Cluster-29098.19820,Cluster-29098.21508,Cluster-29098.22948,Cluster-29098.23630,Cluster-29098.10329,Cluster-29098.25386
GO:0009678	pyrophosphate hydrolysis-driven proton transmembrane transporter activity	molecular_function	0.33288	1	1	208	46	28344	Cluster-29098.17712
GO:0044766	multi-organism transport	biological_process	0.33366	1	1	208	53	28344	Cluster-29098.23489
GO:0046794	transport of virus	biological_process	0.33366	1	1	208	53	28344	Cluster-29098.23489
GO:1902579	multi-organism localization	biological_process	0.33366	1	1	208	53	28344	Cluster-29098.23489
GO:0019684	photosynthesis, light reaction	biological_process	0.33388	1	1	208	51	28344	Cluster-29098.18527
GO:0009066	aspartate family amino acid metabolic process	biological_process	0.33398	1	3	208	256	28344	Cluster-29098.10329,Cluster-29098.23630,Cluster-29098.17286
GO:1903046	meiotic cell cycle process	biological_process	0.33428	1	1	208	51	28344	Cluster-29098.26468
GO:0019072	viral genome packaging	biological_process	0.33543	1	1	208	51	28344	Cluster-29098.19443
GO:0016747	transferase activity, transferring acyl groups other than amino-acyl groups	molecular_function	0.34224	1	4	208	387	28344	Cluster-29098.19275,Cluster-29098.22948,Cluster-29098.27105,Cluster-29098.6988
GO:1905348	endonuclease complex	cellular_component	0.34322	1	1	208	59	28344	Cluster-29098.21508
GO:0051189	prosthetic group metabolic process	biological_process	0.3437	1	1	208	55	28344	Cluster-29098.26452
GO:0043436	oxoacid metabolic process	biological_process	0.34404	1	13	208	1448	28344	Cluster-29098.19820,Cluster-29098.23630,Cluster-29098.22948,Cluster-29098.21508,Cluster-29098.25386,Cluster-29098.10329,Cluster-29098.17286,Cluster-29098.19669,Cluster-29098.12344,Cluster-29336.0,Cluster-29098.7898,Cluster-29098.23380,Cluster-29098.10078
GO:0006082	organic acid metabolic process	biological_process	0.34745	1	13	208	1454	28344	Cluster-29098.23630,Cluster-29098.22948,Cluster-29098.21508,Cluster-29098.19820,Cluster-29098.25386,Cluster-29098.10329,Cluster-29336.0,Cluster-29098.19669,Cluster-29098.17286,Cluster-29098.12344,Cluster-29098.23380,Cluster-29098.10078,Cluster-29098.7898
GO:0046487	glyoxylate metabolic process	biological_process	0.34949	1	1	208	69	28344	Cluster-29098.10078
GO:0044281	small molecule metabolic process	biological_process	0.3504	1	22	208	2579	28344	Cluster-29098.19669,Cluster-29098.25932,Cluster-29098.7898,Cluster-29098.19114,Cluster-29098.23380,Cluster-29098.19820,Cluster-29098.23630,Cluster-29098.22948,Cluster-29098.22707,Cluster-29098.25386,Cluster-29098.17286,Cluster-29098.12344,Cluster-29336.0,Cluster-29539.0,Cluster-29098.15211,Cluster-29098.12287,Cluster-29098.10078,Cluster-29098.22701,Cluster-29098.21508,Cluster-29098.10471,Cluster-…
GO:0019058	viral life cycle	biological_process	0.35215	1	4	208	400	28344	Cluster-27386.0,Cluster-29098.20746,Cluster-29098.19442,Cluster-29098.19443
GO:0006807	nitrogen compound metabolic process	biological_process	0.35346	1	86	208	10786	28344	Cluster-14341.3,Cluster-29098.17147,Cluster-29098.15637,Cluster-29970.0,Cluster-29098.28762,Cluster-29098.9450,Cluster-19161.0,Cluster-29098.30250,Cluster-29098.2105,Cluster-29098.17334,Cluster-29098.8862,Cluster-29098.7134,Cluster-29098.16717,Cluster-29098.24960,Cluster-29098.22930,Cluster-29098.3844,Cluster-29098.19366,Cluster-29098.17759,Cluster-29098.19516,Cluster-29098.21594,Cluster-29539.0,…
GO:0033180	proton-transporting V-type ATPase, V1 domain	cellular_component	0.35491	1	1	208	47	28344	Cluster-29098.17712
GO:0030029	actin filament-based process	biological_process	0.35879	1	1	208	56	28344	Cluster-29098.13611
GO:0030036	actin cytoskeleton organization	biological_process	0.35879	1	1	208	56	28344	Cluster-29098.13611
GO:0009991	response to extracellular stimulus	biological_process	0.35935	1	1	208	57	28344	Cluster-29098.15759
GO:0031668	cellular response to extracellular stimulus	biological_process	0.35935	1	1	208	57	28344	Cluster-29098.15759
GO:0071496	cellular response to external stimulus	biological_process	0.35935	1	1	208	57	28344	Cluster-29098.15759
GO:0003724	RNA helicase activity	molecular_function	0.36307	1	2	208	150	28344	Cluster-34936.0,Cluster-29098.16717
GO:0005975	carbohydrate metabolic process	biological_process	0.36471	1	10	208	1149	28344	Cluster-29098.19114,Cluster-29539.0,Cluster-29098.19442,Cluster-29098.5513,Cluster-29098.10471,Cluster-29098.3913,Cluster-29098.22707,Cluster-29098.16528,Cluster-29098.22701,Cluster-29098.15302
GO:0033013	tetrapyrrole metabolic process	biological_process	0.36836	1	2	208	158	28344	Cluster-29098.20241,Cluster-29098.12353
GO:0048585	negative regulation of response to stimulus	biological_process	0.36891	1	1	208	61	28344	Cluster-29098.15759
GO:0008610	lipid biosynthetic process	biological_process	0.36895	1	5	208	493	28344	Cluster-29098.22948,Cluster-29098.23630,Cluster-29098.27105,Cluster-29098.21080,Cluster-29098.10329
GO:0006304	DNA modification	biological_process	0.36912	1	1	208	65	28344	Cluster-29098.21508
GO:0009856	pollination	biological_process	0.37154	1	1	208	51	28344	Cluster-29098.25386
GO:0009875	pollen-pistil interaction	biological_process	0.37154	1	1	208	51	28344	Cluster-29098.25386
GO:0044706	multi-multicellular organism process	biological_process	0.37154	1	1	208	51	28344	Cluster-29098.25386
GO:0048544	recognition of pollen	biological_process	0.37154	1	1	208	51	28344	Cluster-29098.25386
GO:0051239	regulation of multicellular organismal process	biological_process	0.37181	1	1	208	65	28344	Cluster-29098.11032
GO:0002065	columnar/cuboidal epithelial cell differentiation	biological_process	0.3743	1	1	208	67	28344	Cluster-29098.23630
GO:0002066	columnar/cuboidal epithelial cell development	biological_process	0.3743	1	1	208	67	28344	Cluster-29098.23630
GO:0005213	structural constituent of egg chorion	molecular_function	0.3743	1	1	208	67	28344	Cluster-29098.23630
GO:0007292	female gamete generation	biological_process	0.3743	1	1	208	67	28344	Cluster-29098.23630
GO:0007304	chorion-containing eggshell formation	biological_process	0.3743	1	1	208	67	28344	Cluster-29098.23630
GO:0030703	eggshell formation	biological_process	0.3743	1	1	208	67	28344	Cluster-29098.23630
GO:0030707	ovarian follicle cell development	biological_process	0.3743	1	1	208	67	28344	Cluster-29098.23630
GO:0048477	oogenesis	biological_process	0.3743	1	1	208	67	28344	Cluster-29098.23630
GO:0048513	animal organ development	biological_process	0.37532	1	1	208	58	28344	Cluster-29098.12516
GO:0044409	entry into host	biological_process	0.37602	1	1	208	66	28344	Cluster-29098.20746
GO:0046718	viral entry into host cell	biological_process	0.37602	1	1	208	66	28344	Cluster-29098.20746
GO:0000162	tryptophan biosynthetic process	biological_process	0.37694	1	1	208	59	28344	Cluster-29098.12344
GO:0006571	tyrosine biosynthetic process	biological_process	0.37694	1	1	208	59	28344	Cluster-29098.12344
GO:0009094	L-phenylalanine biosynthetic process	biological_process	0.37694	1	1	208	59	28344	Cluster-29098.12344
GO:0009095	aromatic amino acid family biosynthetic process, prephenate pathway	biological_process	0.37694	1	1	208	59	28344	Cluster-29098.12344
GO:0046219	indolalkylamine biosynthetic process	biological_process	0.37694	1	1	208	59	28344	Cluster-29098.12344
GO:1902223	erythrose 4-phosphate/phosphoenolpyruvate family amino acid biosynthetic process	biological_process	0.37694	1	1	208	59	28344	Cluster-29098.12344
GO:0009067	aspartate family amino acid biosynthetic process	biological_process	0.37816	1	1	208	60	28344	Cluster-29098.17286
GO:0051321	meiotic cell cycle	biological_process	0.37841	1	1	208	58	28344	Cluster-29098.26468
GO:0007268	chemical synaptic transmission	biological_process	0.37936	1	1	208	63	28344	Cluster-16342.0
GO:0098916	anterograde trans-synaptic signaling	biological_process	0.37936	1	1	208	63	28344	Cluster-16342.0
GO:0099537	trans-synaptic signaling	biological_process	0.37936	1	1	208	63	28344	Cluster-16342.0
GO:0044248	cellular catabolic process	biological_process	0.38383	1	7	208	769	28344	Cluster-29098.21508,Cluster-29098.15821,Cluster-29098.23630,Cluster-29098.10329,Cluster-29098.5513,Cluster-29098.23768,Cluster-29098.20241
GO:1901681	sulfur compound binding	molecular_function	0.38638	1	1	208	58	28344	Cluster-29098.20733
GO:0099536	synaptic signaling	biological_process	0.38767	1	1	208	65	28344	Cluster-16342.0
GO:0006081	cellular aldehyde metabolic process	biological_process	0.3914	1	1	208	78	28344	Cluster-29098.10078
GO:0006497	protein lipidation	biological_process	0.39191	1	1	208	60	28344	Cluster-29098.21080
GO:0006505	GPI anchor metabolic process	biological_process	0.39191	1	1	208	60	28344	Cluster-29098.21080
GO:0006506	GPI anchor biosynthetic process	biological_process	0.39191	1	1	208	60	28344	Cluster-29098.21080
GO:0006661	phosphatidylinositol biosynthetic process	biological_process	0.39191	1	1	208	60	28344	Cluster-29098.21080
GO:0002064	epithelial cell development	biological_process	0.39284	1	1	208	70	28344	Cluster-29098.23630
GO:0003700	DNA-binding transcription factor activity	molecular_function	0.39298	1	7	208	775	28344	Cluster-29098.17253,Cluster-19161.0,Cluster-29098.22978,Cluster-34875.0,Cluster-29098.18333,Cluster-29098.21724,Cluster-29098.30293
GO:0006826	iron ion transport	biological_process	0.39662	1	1	208	67	28344	Cluster-29098.21508
GO:0042158	lipoprotein biosynthetic process	biological_process	0.39669	1	1	208	62	28344	Cluster-29098.21080
GO:0005635	nuclear envelope	cellular_component	0.39924	1	1	208	60	28344	Cluster-17416.1
GO:0030855	epithelial cell differentiation	biological_process	0.39965	1	1	208	72	28344	Cluster-29098.23630
GO:0060429	epithelium development	biological_process	0.39965	1	1	208	72	28344	Cluster-29098.23630
GO:0019842	vitamin binding	molecular_function	0.4	1	2	208	171	28344	Cluster-29098.23494,Cluster-29098.26526
GO:0042626	ATPase-coupled transmembrane transporter activity	molecular_function	0.40239	1	2	208	173	28344	Cluster-19161.0,Cluster-29098.17712
GO:0006558	L-phenylalanine metabolic process	biological_process	0.4025	1	1	208	64	28344	Cluster-29098.12344
GO:1902221	erythrose 4-phosphate/phosphoenolpyruvate family amino acid metabolic process	biological_process	0.4025	1	1	208	64	28344	Cluster-29098.12344
GO:0019898	extrinsic component of membrane	cellular_component	0.40718	1	1	208	68	28344	Cluster-29098.19910
GO:0012507	ER to Golgi transport vesicle membrane	cellular_component	0.40918	1	1	208	68	28344	Cluster-29098.19111
GO:0030127	COPII vesicle coat	cellular_component	0.40918	1	1	208	68	28344	Cluster-29098.19111
GO:0030134	COPII-coated ER to Golgi transport vesicle	cellular_component	0.40918	1	1	208	68	28344	Cluster-29098.19111
GO:0140110	transcription regulator activity	molecular_function	0.40976	1	9	208	1032	28344	Cluster-34875.0,Cluster-29098.18333,Cluster-29098.21724,Cluster-29098.17253,Cluster-29098.8862,Cluster-29098.30293,Cluster-29098.21508,Cluster-29098.22978,Cluster-19161.0
GO:0010468	regulation of gene expression	biological_process	0.41171	1	20	208	2397	28344	Cluster-34875.0,Cluster-29098.21724,Cluster-29098.18333,Cluster-28290.0,Cluster-29098.13140,Cluster-29098.7138,Cluster-29098.14552,Cluster-19161.0,Cluster-29098.22978,Cluster-16342.0,Cluster-29098.21508,Cluster-29098.8862,Cluster-29098.17253,Cluster-29098.11032,Cluster-29098.19666,Cluster-29098.19516,Cluster-29098.17759,Cluster-29098.11601,Cluster-29098.30293,Cluster-39392.0
GO:0046474	glycerophospholipid biosynthetic process	biological_process	0.41177	1	1	208	64	28344	Cluster-29098.21080
GO:0008037	cell recognition	biological_process	0.41379	1	1	208	58	28344	Cluster-29098.25386
GO:0019835	cytolysis	biological_process	0.41483	1	1	208	67	28344	Cluster-29098.10703
GO:0009152	purine ribonucleotide biosynthetic process	biological_process	0.41603	1	2	208	198	28344	Cluster-29098.12287,Cluster-29098.17712
GO:0004721	phosphoprotein phosphatase activity	molecular_function	0.41762	1	1	208	68	28344	Cluster-29336.0
GO:0031410	cytoplasmic vesicle	cellular_component	0.42281	1	2	208	185	28344	Cluster-29098.19111,Cluster-18517.0
GO:0097708	intracellular vesicle	cellular_component	0.42281	1	2	208	185	28344	Cluster-18517.0,Cluster-29098.19111
GO:0004252	serine-type endopeptidase activity	molecular_function	0.42311	1	2	208	182	28344	Cluster-29098.21508,Cluster-29098.30931
GO:0032040	small-subunit processome	cellular_component	0.42357	1	1	208	66	28344	Cluster-29098.14072
GO:0016151	nickel cation binding	molecular_function	0.4265	1	1	208	69	28344	Cluster-29098.20097
GO:0015672	monovalent inorganic cation transport	biological_process	0.42802	1	6	208	676	28344	Cluster-29098.21942,Cluster-29098.22166,Cluster-29098.21508,Cluster-29098.17712,Cluster-29098.12287,Cluster-29098.6258
GO:0015081	sodium ion transmembrane transporter activity	molecular_function	0.42868	1	1	208	69	28344	Cluster-29098.21508
GO:0012505	endomembrane system	cellular_component	0.42872	1	7	208	794	28344	Cluster-34495.0,Cluster-29098.20500,Cluster-29098.7138,Cluster-17416.1,Cluster-29098.19111,Cluster-29098.22378,Cluster-29098.21080
GO:0019222	regulation of metabolic process	biological_process	0.42925	1	23	208	2808	28344	Cluster-29098.11601,Cluster-29098.17759,Cluster-29098.19516,Cluster-39392.0,Cluster-29098.20733,Cluster-29098.30293,Cluster-29098.8862,Cluster-29098.18527,Cluster-29098.17253,Cluster-29098.8135,Cluster-29098.11032,Cluster-29098.19666,Cluster-29098.22978,Cluster-19161.0,Cluster-16342.0,Cluster-29098.21508,Cluster-29098.14552,Cluster-29098.21724,Cluster-34875.0,Cluster-29098.18333,Cluster-29098.713…
GO:0051704	multi-organism process	biological_process	0.42973	1	4	208	423	28344	Cluster-29098.23489,Cluster-29098.23630,Cluster-29098.20746,Cluster-29098.25386
GO:1901606	alpha-amino acid catabolic process	biological_process	0.43158	1	2	208	187	28344	Cluster-29098.23630,Cluster-29098.10329
GO:0022414	reproductive process	biological_process	0.43252	1	4	208	417	28344	Cluster-29098.25386,Cluster-34495.0,Cluster-29098.26468,Cluster-29098.23630
GO:0061025	membrane fusion	biological_process	0.43313	1	1	208	70	28344	Cluster-29098.20746
GO:0043170	macromolecule metabolic process	biological_process	0.4335	1	77	208	9788	28344	Cluster-29098.17759,Cluster-29098.19516,Cluster-29098.3844,Cluster-29098.19366,Cluster-29098.21594,Cluster-29098.8862,Cluster-29098.7134,Cluster-29098.16717,Cluster-29098.24960,Cluster-29098.22930,Cluster-29098.2105,Cluster-29098.30250,Cluster-29098.28762,Cluster-19161.0,Cluster-29098.9450,Cluster-29098.17334,Cluster-29970.0,Cluster-29098.15637,Cluster-14341.3,Cluster-29098.17147,Cluster-29098.19…
GO:0042435	indole-containing compound biosynthetic process	biological_process	0.43405	1	1	208	70	28344	Cluster-29098.12344
GO:0004519	endonuclease activity	molecular_function	0.43511	1	3	208	325	28344	Cluster-29098.20733,Cluster-29098.8135,Cluster-29098.21508
GO:0009396	folic acid-containing compound biosynthetic process	biological_process	0.43644	1	1	208	83	28344	Cluster-29098.10078
GO:0031982	vesicle	cellular_component	0.44056	1	2	208	193	28344	Cluster-18517.0,Cluster-29098.19111
GO:0048523	negative regulation of cellular process	biological_process	0.44401	1	3	208	326	28344	Cluster-29098.11755,Cluster-29098.16055,Cluster-29098.15759
GO:0015103	inorganic anion transmembrane transporter activity	molecular_function	0.44409	1	1	208	70	28344	Cluster-29098.21608
GO:0006760	folic acid-containing compound metabolic process	biological_process	0.44443	1	1	208	85	28344	Cluster-29098.10078
GO:0004930	G protein-coupled receptor activity	molecular_function	0.4462	1	1	208	73	28344	Cluster-26990.0
GO:0016702	oxidoreductase activity, acting on single donors with incorporation of molecular oxygen, incorporation of two atoms of oxygen	molecular_function	0.44702	1	1	208	75	28344	Cluster-29098.17408
GO:0007281	germ cell development	biological_process	0.4475	1	1	208	85	28344	Cluster-29098.23630
GO:0042559	pteridine-containing compound biosynthetic process	biological_process	0.45016	1	1	208	87	28344	Cluster-29098.10078
GO:0030658	transport vesicle membrane	cellular_component	0.45147	1	1	208	80	28344	Cluster-29098.19111
GO:0009260	ribonucleotide biosynthetic process	biological_process	0.45155	1	2	208	212	28344	Cluster-29098.12287,Cluster-29098.17712
GO:0046390	ribose phosphate biosynthetic process	biological_process	0.45155	1	2	208	212	28344	Cluster-29098.12287,Cluster-29098.17712
GO:0009309	amine biosynthetic process	biological_process	0.45328	1	1	208	76	28344	Cluster-29098.12344
GO:0042401	cellular biogenic amine biosynthetic process	biological_process	0.45328	1	1	208	76	28344	Cluster-29098.12344
GO:0009063	cellular amino acid catabolic process	biological_process	0.45363	1	2	208	194	28344	Cluster-29098.23630,Cluster-29098.10329
GO:0051179	localization	biological_process	0.45363	1	32	208	4014	28344	Cluster-35271.0,Cluster-29098.11032,Cluster-29098.25262,Cluster-29098.11597,Cluster-29098.12545,Cluster-29098.12784,Cluster-29098.20353,Cluster-29098.19111,Cluster-29098.21942,Cluster-29098.23460,Cluster-29098.17258,Cluster-29098.12896,Cluster-29098.15211,Cluster-31246.0,Cluster-29098.12287,Cluster-29098.30271,Cluster-29098.21608,Cluster-29098.25628,Cluster-29098.21508,Cluster-29098.18526,Cluster…
GO:0042802	identical protein binding	molecular_function	0.45427	1	2	208	192	28344	Cluster-29098.14359,Cluster-34495.0
GO:0006164	purine nucleotide biosynthetic process	biological_process	0.4546	1	2	208	210	28344	Cluster-29098.17712,Cluster-29098.12287
GO:0003743	translation initiation factor activity	molecular_function	0.45614	1	1	208	84	28344	Cluster-29098.7138
GO:0032879	regulation of localization	biological_process	0.45635	1	1	208	78	28344	Cluster-29098.11032
GO:0016616	oxidoreductase activity, acting on the CH-OH group of donors, NAD or NADP as acceptor	molecular_function	0.45785	1	3	208	326	28344	Cluster-29098.23630,Cluster-29098.21942,Cluster-29098.10329
GO:0008270	zinc ion binding	molecular_function	0.45847	1	13	208	1504	28344	Cluster-29098.18140,Cluster-29098.19666,Cluster-29098.17396,Cluster-29098.20097,Cluster-29098.30931,Cluster-29098.15925,Cluster-29098.20694,Cluster-29098.3844,Cluster-29098.19316,Cluster-29098.20513,Cluster-29098.7692,Cluster-29098.6258,Cluster-29098.21443
GO:0016592	mediator complex	cellular_component	0.45966	1	2	208	197	28344	Cluster-29098.8862,Cluster-29098.21508
GO:0006508	proteolysis	biological_process	0.45976	1	9	208	1068	28344	Cluster-29098.23380,Cluster-29098.23768,Cluster-29098.17286,Cluster-29098.12729,Cluster-29098.26731,Cluster-29098.20733,Cluster-29098.5513,Cluster-29098.15821,Cluster-29098.30931
GO:0016829	lyase activity	molecular_function	0.46017	1	4	208	477	28344	Cluster-29098.23494,Cluster-29098.12344,Cluster-29098.23489,Cluster-29098.21508
GO:0009055	electron transfer activity	molecular_function	0.46278	1	3	208	349	28344	Cluster-29098.1082,Cluster-29098.25633,Cluster-29098.25564
GO:0046873	metal ion transmembrane transporter activity	molecular_function	0.46365	1	4	208	440	28344	Cluster-29098.17258,Cluster-29098.22166,Cluster-29098.18815,Cluster-29098.21508
GO:0008233	peptidase activity	molecular_function	0.4638	1	9	208	1072	28344	Cluster-29098.23380,Cluster-29098.12729,Cluster-29098.31041,Cluster-29098.17286,Cluster-29098.19316,Cluster-29098.20733,Cluster-29098.26731,Cluster-29098.30931,Cluster-29098.21508
GO:0044283	small molecule biosynthetic process	biological_process	0.46405	1	7	208	829	28344	Cluster-29098.17286,Cluster-29098.12344,Cluster-29098.22948,Cluster-29098.23630,Cluster-29098.15211,Cluster-29098.10329,Cluster-29098.10078
GO:0004129	cytochrome-c oxidase activity	molecular_function	0.4651	1	1	208	87	28344	Cluster-29098.25564
GO:0006123	mitochondrial electron transport, cytochrome c to oxygen	biological_process	0.4651	1	1	208	87	28344	Cluster-29098.25564
GO:0016675	oxidoreductase activity, acting on a heme group of donors	molecular_function	0.4651	1	1	208	87	28344	Cluster-29098.25564
GO:0016676	oxidoreductase activity, acting on a heme group of donors, oxygen as acceptor	molecular_function	0.4651	1	1	208	87	28344	Cluster-29098.25564
GO:0045277	respiratory chain complex IV	cellular_component	0.4651	1	1	208	87	28344	Cluster-29098.25564
GO:0090407	organophosphate biosynthetic process	biological_process	0.46582	1	4	208	456	28344	Cluster-29098.17712,Cluster-29098.12287,Cluster-29098.26452,Cluster-29098.21080
GO:0051252	regulation of RNA metabolic process	biological_process	0.46584	1	19	208	2347	28344	Cluster-29098.14552,Cluster-19161.0,Cluster-29098.22978,Cluster-29098.21508,Cluster-16342.0,Cluster-29098.13140,Cluster-34875.0,Cluster-29098.18333,Cluster-29098.21724,Cluster-29098.30293,Cluster-29098.20733,Cluster-39392.0,Cluster-29098.17759,Cluster-29098.19516,Cluster-29098.11601,Cluster-29098.19666,Cluster-29098.8135,Cluster-29098.8862,Cluster-29098.17253
GO:0015399	primary active transmembrane transporter activity	molecular_function	0.46605	1	2	208	199	28344	Cluster-19161.0,Cluster-29098.17712
GO:0006355	regulation of transcription, DNA-templated	biological_process	0.46654	1	17	208	2086	28344	Cluster-29098.14552,Cluster-29098.21508,Cluster-16342.0,Cluster-19161.0,Cluster-29098.22978,Cluster-29098.21724,Cluster-34875.0,Cluster-29098.18333,Cluster-29098.13140,Cluster-29098.17759,Cluster-29098.19516,Cluster-29098.11601,Cluster-29098.30293,Cluster-39392.0,Cluster-29098.17253,Cluster-29098.8862,Cluster-29098.19666
GO:1903506	regulation of nucleic acid-templated transcription	biological_process	0.46654	1	17	208	2086	28344	Cluster-29098.18333,Cluster-34875.0,Cluster-29098.21724,Cluster-29098.13140,Cluster-16342.0,Cluster-29098.21508,Cluster-29098.22978,Cluster-19161.0,Cluster-29098.14552,Cluster-29098.17253,Cluster-29098.8862,Cluster-29098.19666,Cluster-29098.11601,Cluster-29098.17759,Cluster-29098.19516,Cluster-39392.0,Cluster-29098.30293
GO:0016891	endoribonuclease activity, producing 5'-phosphomonoesters	molecular_function	0.46747	1	2	208	208	28344	Cluster-29098.20733,Cluster-29098.8135
GO:2001141	regulation of RNA biosynthetic process	biological_process	0.46799	1	17	208	2088	28344	Cluster-29098.11601,Cluster-29098.17759,Cluster-29098.19516,Cluster-39392.0,Cluster-29098.30293,Cluster-29098.8862,Cluster-29098.17253,Cluster-29098.19666,Cluster-29098.22978,Cluster-19161.0,Cluster-16342.0,Cluster-29098.21508,Cluster-29098.14552,Cluster-34875.0,Cluster-29098.18333,Cluster-29098.21724,Cluster-29098.13140
GO:0022836	gated channel activity	molecular_function	0.46809	1	2	208	198	28344	Cluster-29098.22166,Cluster-29098.21608
GO:0008242	omega peptidase activity	molecular_function	0.46839	1	1	208	70	28344	Cluster-29098.20733
GO:0016836	hydro-lyase activity	molecular_function	0.46872	1	1	208	85	28344	Cluster-29098.12344
GO:0000003	reproduction	biological_process	0.46933	1	4	208	437	28344	Cluster-29098.26468,Cluster-29098.23630,Cluster-29098.25386,Cluster-34495.0
GO:0042558	pteridine-containing compound metabolic process	biological_process	0.46986	1	1	208	93	28344	Cluster-29098.10078
GO:0006560	proline metabolic process	biological_process	0.47	1	1	208	78	28344	Cluster-29098.21508
GO:0019748	secondary metabolic process	biological_process	0.47027	1	1	208	87	28344	Cluster-29098.18361
GO:0006357	regulation of transcription by RNA polymerase II	biological_process	0.47083	1	2	208	198	28344	Cluster-29098.21508,Cluster-29098.8862
GO:0033178	proton-transporting two-sector ATPase complex, catalytic domain	cellular_component	0.47287	1	1	208	79	28344	Cluster-29098.17712
GO:0042440	pigment metabolic process	biological_process	0.47431	1	1	208	81	28344	Cluster-29098.20241
GO:0016054	organic acid catabolic process	biological_process	0.4748	1	2	208	203	28344	Cluster-29098.10329,Cluster-29098.23630
GO:0046395	carboxylic acid catabolic process	biological_process	0.4748	1	2	208	203	28344	Cluster-29098.23630,Cluster-29098.10329
GO:0008283	cell population proliferation	biological_process	0.4763	1	1	208	85	28344	Cluster-29098.11032
GO:0048646	anatomical structure formation involved in morphogenesis	biological_process	0.47646	1	1	208	89	28344	Cluster-29098.23630
GO:0072522	purine-containing compound biosynthetic process	biological_process	0.47656	1	2	208	219	28344	Cluster-29098.17712,Cluster-29098.12287
GO:0006813	potassium ion transport	biological_process	0.47792	1	2	208	196	28344	Cluster-29098.22166,Cluster-29098.21942
GO:0006446	regulation of translational initiation	biological_process	0.47837	1	1	208	89	28344	Cluster-29098.7138
GO:0098519	nucleotide phosphatase activity, acting on free nucleotides	molecular_function	0.48006	1	1	208	83	28344	Cluster-29098.7749
GO:0019219	regulation of nucleobase-containing compound metabolic process	biological_process	0.48206	1	19	208	2370	28344	Cluster-29098.8135,Cluster-29098.19666,Cluster-29098.17253,Cluster-29098.8862,Cluster-39392.0,Cluster-29098.30293,Cluster-29098.20733,Cluster-29098.11601,Cluster-29098.17759,Cluster-29098.19516,Cluster-29098.13140,Cluster-29098.18333,Cluster-34875.0,Cluster-29098.21724,Cluster-16342.0,Cluster-29098.21508,Cluster-19161.0,Cluster-29098.22978,Cluster-29098.14552
GO:0006629	lipid metabolic process	biological_process	0.48436	1	8	208	942	28344	Cluster-29098.2159,Cluster-29098.10329,Cluster-29098.3913,Cluster-29098.22948,Cluster-29098.23630,Cluster-29098.15302,Cluster-29098.27105,Cluster-29098.21080
GO:0005887	integral component of plasma membrane	cellular_component	0.48679	1	2	208	209	28344	Cluster-18517.0,Cluster-29098.22930
GO:0030133	transport vesicle	cellular_component	0.48818	1	1	208	89	28344	Cluster-29098.19111
GO:0017004	cytochrome complex assembly	biological_process	0.48918	1	1	208	85	28344	Cluster-29098.21508
GO:0009312	oligosaccharide biosynthetic process	biological_process	0.48993	1	1	208	76	28344	Cluster-29098.19442
GO:0019646	aerobic electron transport chain	biological_process	0.49158	1	1	208	93	28344	Cluster-29098.25564
GO:1902531	regulation of intracellular signal transduction	biological_process	0.49292	1	1	208	87	28344	Cluster-29098.15759
GO:0046486	glycerolipid metabolic process	biological_process	0.49355	1	2	208	203	28344	Cluster-29098.21080,Cluster-29098.27105
GO:0003678	DNA helicase activity	molecular_function	0.49408	1	3	208	336	28344	Cluster-29098.11386,Cluster-29098.16717,Cluster-34936.0
GO:0006888	endoplasmic reticulum to Golgi vesicle-mediated transport	biological_process	0.49467	1	1	208	88	28344	Cluster-29098.19111
GO:0006812	cation transport	biological_process	0.49476	1	9	208	1113	28344	Cluster-29098.21508,Cluster-29098.17258,Cluster-29098.21942,Cluster-29098.6258,Cluster-29098.17712,Cluster-29098.18815,Cluster-29098.22166,Cluster-29098.18088,Cluster-29098.12287
GO:0060255	regulation of macromolecule metabolic process	biological_process	0.49591	1	22	208	2774	28344	Cluster-29098.11032,Cluster-29098.19666,Cluster-29098.8135,Cluster-29098.17253,Cluster-29098.8862,Cluster-29098.20733,Cluster-29098.30293,Cluster-39392.0,Cluster-29098.19516,Cluster-29098.17759,Cluster-29098.11601,Cluster-29098.13140,Cluster-28290.0,Cluster-29098.7138,Cluster-34875.0,Cluster-29098.18333,Cluster-29098.21724,Cluster-29098.14552,Cluster-29098.21508,Cluster-16342.0,Cluster-19161.0,Cl…
GO:0006820	anion transport	biological_process	0.4979	1	2	208	209	28344	Cluster-29098.21608,Cluster-29098.18088
GO:0015002	heme-copper terminal oxidase activity	molecular_function	0.49826	1	1	208	96	28344	Cluster-29098.25564
GO:0098796	membrane protein complex	cellular_component	0.49859	1	10	208	1250	28344	Cluster-29098.18361,Cluster-29098.18527,Cluster-29098.19910,Cluster-29098.12287,Cluster-29098.16055,Cluster-29098.19111,Cluster-29098.17712,Cluster-29098.25564,Cluster-29098.17464,Cluster-29098.17687
GO:1901607	alpha-amino acid biosynthetic process	biological_process	0.49967	1	2	208	212	28344	Cluster-29098.12344,Cluster-29098.17286
GO:0031226	intrinsic component of plasma membrane	cellular_component	0.50347	1	2	208	216	28344	Cluster-18517.0,Cluster-29098.22930
GO:0046700	heterocycle catabolic process	biological_process	0.50473	1	2	208	221	28344	Cluster-29098.21508,Cluster-29098.20241
GO:0005829	cytosol	cellular_component	0.50567	1	1	208	82	28344	Cluster-29098.22948
GO:0022412	cellular process involved in reproduction in multicellular organism	biological_process	0.50709	1	1	208	98	28344	Cluster-29098.23630
GO:0016614	oxidoreductase activity, acting on CH-OH group of donors	molecular_function	0.50804	1	3	208	358	28344	Cluster-29098.10329,Cluster-29098.21942,Cluster-29098.23630
GO:0009378	four-way junction helicase activity	molecular_function	0.51075	1	2	208	207	28344	Cluster-29098.16717,Cluster-34936.0
GO:0009379	Holliday junction helicase complex	cellular_component	0.51075	1	2	208	207	28344	Cluster-34936.0,Cluster-29098.16717
GO:0006525	arginine metabolic process	biological_process	0.51101	1	1	208	88	28344	Cluster-29098.21508
GO:0009073	aromatic amino acid family biosynthetic process	biological_process	0.51102	1	1	208	90	28344	Cluster-29098.12344
GO:0044270	cellular nitrogen compound catabolic process	biological_process	0.51264	1	2	208	224	28344	Cluster-29098.21508,Cluster-29098.20241
GO:0070011	peptidase activity, acting on L-amino acid peptides	molecular_function	0.51324	1	8	208	985	28344	Cluster-29098.30931,Cluster-29098.21508,Cluster-29098.20733,Cluster-29098.19316,Cluster-29098.26731,Cluster-29098.12729,Cluster-29098.17286,Cluster-29098.23380
GO:0003755	peptidyl-prolyl cis-trans isomerase activity	molecular_function	0.51529	1	1	208	88	28344	Cluster-29098.18307
GO:0016859	cis-trans isomerase activity	molecular_function	0.51529	1	1	208	88	28344	Cluster-29098.18307
GO:0009057	macromolecule catabolic process	biological_process	0.51666	1	4	208	496	28344	Cluster-29098.15821,Cluster-29098.21508,Cluster-29098.5513,Cluster-29098.23768
GO:0003779	actin binding	molecular_function	0.51819	1	1	208	97	28344	Cluster-29098.13611
GO:0044877	protein-containing complex binding	molecular_function	0.51844	1	2	208	227	28344	Cluster-34495.0,Cluster-39599.0
GO:0005798	Golgi-associated vesicle	cellular_component	0.51903	1	1	208	94	28344	Cluster-29098.19111
GO:0030120	vesicle coat	cellular_component	0.51903	1	1	208	94	28344	Cluster-29098.19111
GO:0030135	coated vesicle	cellular_component	0.51903	1	1	208	94	28344	Cluster-29098.19111
GO:0030660	Golgi-associated vesicle membrane	cellular_component	0.51903	1	1	208	94	28344	Cluster-29098.19111
GO:0030662	coated vesicle membrane	cellular_component	0.51903	1	1	208	94	28344	Cluster-29098.19111
GO:0006413	translational initiation	biological_process	0.52075	1	1	208	102	28344	Cluster-29098.7138
GO:0030176	integral component of endoplasmic reticulum membrane	cellular_component	0.52113	1	1	208	92	28344	Cluster-29098.20500
GO:0031227	intrinsic component of endoplasmic reticulum membrane	cellular_component	0.52113	1	1	208	92	28344	Cluster-29098.20500
GO:0004521	endoribonuclease activity	molecular_function	0.5218	1	2	208	230	28344	Cluster-29098.20733,Cluster-29098.8135
GO:0015849	organic acid transport	biological_process	0.52194	1	1	208	93	28344	Cluster-29098.18088
GO:0046942	carboxylic acid transport	biological_process	0.52194	1	1	208	93	28344	Cluster-29098.18088
GO:0030659	cytoplasmic vesicle membrane	cellular_component	0.52303	1	1	208	96	28344	Cluster-29098.19111
GO:0008094	DNA-dependent ATPase activity	molecular_function	0.52337	1	3	208	353	28344	Cluster-34936.0,Cluster-29098.11386,Cluster-29098.16717
GO:0048522	positive regulation of cellular process	biological_process	0.52385	1	2	208	231	28344	Cluster-18517.0,Cluster-29098.11032
GO:0042600	egg chorion	cellular_component	0.52425	1	1	208	105	28344	Cluster-29098.23630
GO:0052689	carboxylic ester hydrolase activity	molecular_function	0.52564	1	1	208	93	28344	Cluster-29098.20241
GO:0010256	endomembrane system organization	biological_process	0.53016	1	1	208	96	28344	Cluster-35271.0
GO:0034220	ion transmembrane transport	biological_process	0.53024	1	4	208	501	28344	Cluster-29098.12287,Cluster-29098.17712,Cluster-29098.18088,Cluster-29098.21508
GO:0044238	primary metabolic process	biological_process	0.53129	1	89	208	11602	28344	Cluster-29098.18333,Cluster-29098.12344,Cluster-29098.26452,Cluster-29098.7138,Cluster-29098.3913,Cluster-29098.22978,Cluster-29098.22701,Cluster-29098.26731,Cluster-29098.17712,Cluster-29098.10228,Cluster-29098.8135,Cluster-29098.18546,Cluster-24921.1,Cluster-29098.23380,Cluster-29098.19666,Cluster-29098.20097,Cluster-29098.22707,Cluster-11468.0,Cluster-29098.5513,Cluster-29098.25386,Cluster-293…
GO:0044282	small molecule catabolic process	biological_process	0.53185	1	2	208	224	28344	Cluster-29098.10329,Cluster-29098.23630
GO:2000112	regulation of cellular macromolecule biosynthetic process	biological_process	0.53194	1	18	208	2298	28344	Cluster-29098.7138,Cluster-29098.13140,Cluster-29098.18333,Cluster-34875.0,Cluster-29098.21724,Cluster-29098.21508,Cluster-16342.0,Cluster-29098.22978,Cluster-19161.0,Cluster-29098.14552,Cluster-29098.19666,Cluster-29098.17253,Cluster-29098.8862,Cluster-39392.0,Cluster-29098.30293,Cluster-29098.11601,Cluster-29098.19516,Cluster-29098.17759
GO:0070840	dynein complex binding	molecular_function	0.53235	1	1	208	98	28344	Cluster-34495.0
GO:0010556	regulation of macromolecule biosynthetic process	biological_process	0.53332	1	18	208	2300	28344	Cluster-29098.13140,Cluster-29098.7138,Cluster-34875.0,Cluster-29098.21724,Cluster-29098.18333,Cluster-29098.14552,Cluster-29098.21508,Cluster-16342.0,Cluster-19161.0,Cluster-29098.22978,Cluster-29098.19666,Cluster-29098.17253,Cluster-29098.8862,Cluster-29098.30293,Cluster-39392.0,Cluster-29098.17759,Cluster-29098.19516,Cluster-29098.11601
GO:0031326	regulation of cellular biosynthetic process	biological_process	0.53332	1	18	208	2300	28344	Cluster-29098.8862,Cluster-29098.17253,Cluster-29098.19666,Cluster-29098.11601,Cluster-29098.17759,Cluster-29098.19516,Cluster-39392.0,Cluster-29098.30293,Cluster-29098.21724,Cluster-34875.0,Cluster-29098.18333,Cluster-29098.7138,Cluster-29098.13140,Cluster-19161.0,Cluster-29098.22978,Cluster-29098.21508,Cluster-16342.0,Cluster-29098.14552
GO:0071704	organic substance metabolic process	biological_process	0.53332	1	95	208	12418	28344	Cluster-29098.22701,Cluster-29098.3913,Cluster-29098.22978,Cluster-29098.17712,Cluster-29098.26731,Cluster-29098.12344,Cluster-29098.18333,Cluster-29098.7138,Cluster-29098.26452,Cluster-29098.12353,Cluster-29098.22707,Cluster-11468.0,Cluster-29098.25386,Cluster-29098.5513,Cluster-29098.20097,Cluster-29098.19666,Cluster-29098.18546,Cluster-29098.8135,Cluster-29098.10228,Cluster-24921.1,Cluster-290…
GO:0009889	regulation of biosynthetic process	biological_process	0.53443	1	18	208	2301	28344	Cluster-29098.11601,Cluster-29098.19516,Cluster-29098.17759,Cluster-39392.0,Cluster-29098.30293,Cluster-29098.8862,Cluster-29098.17253,Cluster-29098.19666,Cluster-29098.22978,Cluster-19161.0,Cluster-29098.21508,Cluster-16342.0,Cluster-29098.14552,Cluster-29098.18333,Cluster-34875.0,Cluster-29098.21724,Cluster-29098.7138,Cluster-29098.13140
GO:0015698	inorganic anion transport	biological_process	0.53446	1	1	208	94	28344	Cluster-29098.21608
GO:0031323	regulation of cellular metabolic process	biological_process	0.53544	1	21	208	2700	28344	Cluster-34875.0,Cluster-29098.21724,Cluster-29098.18333,Cluster-29098.13140,Cluster-29098.7138,Cluster-29098.14552,Cluster-29098.21508,Cluster-16342.0,Cluster-29098.22978,Cluster-19161.0,Cluster-29098.18527,Cluster-29098.17253,Cluster-29098.8862,Cluster-29098.19666,Cluster-29098.8135,Cluster-29098.19516,Cluster-29098.17759,Cluster-29098.11601,Cluster-29098.30293,Cluster-29098.20733,Cluster-39392.0
GO:0051234	establishment of localization	biological_process	0.53655	1	30	208	3887	28344	Cluster-29098.23489,Cluster-29098.22166,Cluster-29098.30271,Cluster-29098.12287,Cluster-31246.0,Cluster-29098.15211,Cluster-29098.26452,Cluster-29098.18088,Cluster-29098.24052,Cluster-29098.21508,Cluster-29098.25628,Cluster-19161.0,Cluster-29098.17712,Cluster-29098.21608,Cluster-29098.14359,Cluster-29098.25262,Cluster-29098.11597,Cluster-29098.29099,Cluster-29098.18815,Cluster-35271.0,Cluster-290…
GO:0030684	preribosome	cellular_component	0.5392	1	1	208	93	28344	Cluster-29098.14072
GO:0046488	phosphatidylinositol metabolic process	biological_process	0.53924	1	1	208	92	28344	Cluster-29098.21080
GO:0004601	peroxidase activity	molecular_function	0.54095	1	1	208	120	28344	Cluster-29098.19669
GO:0006804	obsolete peroxidase reaction	biological_process	0.54095	1	1	208	120	28344	Cluster-29098.19669
GO:0050661	NADP binding	molecular_function	0.542	1	1	208	94	28344	Cluster-29098.21942
GO:0033202	DNA helicase complex	cellular_component	0.54343	1	2	208	219	28344	Cluster-34936.0,Cluster-29098.16717
GO:0005267	potassium channel activity	molecular_function	0.54525	1	1	208	100	28344	Cluster-29098.22166
GO:0022804	active transmembrane transporter activity	molecular_function	0.54688	1	3	208	363	28344	Cluster-19161.0,Cluster-29098.18088,Cluster-29098.17712
GO:0012506	vesicle membrane	cellular_component	0.54739	1	1	208	104	28344	Cluster-29098.19111
GO:1901361	organic cyclic compound catabolic process	biological_process	0.54801	1	2	208	237	28344	Cluster-29098.21508,Cluster-29098.20241
GO:0008652	cellular amino acid biosynthetic process	biological_process	0.55177	1	2	208	237	28344	Cluster-29098.17286,Cluster-29098.12344
GO:0048731	system development	biological_process	0.55291	1	1	208	101	28344	Cluster-29098.12516
GO:0034754	cellular hormone metabolic process	biological_process	0.553	1	1	208	98	28344	Cluster-17416.1
GO:0015711	organic anion transport	biological_process	0.5531	1	1	208	102	28344	Cluster-29098.18088
GO:0016567	protein ubiquitination	biological_process	0.5543	1	3	208	340	28344	Cluster-29098.3844,Cluster-29098.20513,Cluster-29098.20097
GO:0006650	glycerophospholipid metabolic process	biological_process	0.55431	1	1	208	96	28344	Cluster-29098.21080
GO:0019439	aromatic compound catabolic process	biological_process	0.5554	1	2	208	239	28344	Cluster-29098.20241,Cluster-29098.21508
GO:0006811	ion transport	biological_process	0.55712	1	11	208	1434	28344	Cluster-29098.17712,Cluster-29098.21608,Cluster-29098.6258,Cluster-29098.17258,Cluster-29098.21942,Cluster-29098.21508,Cluster-29098.12287,Cluster-29098.18088,Cluster-29098.25262,Cluster-29098.22166,Cluster-29098.18815
GO:0042157	lipoprotein metabolic process	biological_process	0.56019	1	1	208	107	28344	Cluster-29098.21080
GO:0016746	transferase activity, transferring acyl groups	molecular_function	0.56257	1	4	208	530	28344	Cluster-29098.19275,Cluster-29098.27105,Cluster-29098.22948,Cluster-29098.6988
GO:0042967	obsolete acyl-carrier-protein biosynthetic process	biological_process	0.56317	1	2	208	232	28344	Cluster-29098.22948,Cluster-29098.27105
GO:1904949	ATPase complex	cellular_component	0.56465	1	2	208	227	28344	Cluster-34936.0,Cluster-29098.16717
GO:0005657	replication fork	cellular_component	0.56501	1	3	208	373	28344	Cluster-34936.0,Cluster-29098.16717,Cluster-29098.11386
GO:0010817	regulation of hormone levels	biological_process	0.56508	1	1	208	102	28344	Cluster-17416.1
GO:0042445	hormone metabolic process	biological_process	0.56508	1	1	208	102	28344	Cluster-17416.1
GO:0006470	protein dephosphorylation	biological_process	0.5653	1	1	208	107	28344	Cluster-29336.0
GO:0032446	protein modification by small protein conjugation	biological_process	0.56534	1	3	208	347	28344	Cluster-29098.20097,Cluster-29098.20513,Cluster-29098.3844
GO:0016701	oxidoreductase activity, acting on single donors with incorporation of molecular oxygen	molecular_function	0.56552	1	1	208	104	28344	Cluster-29098.17408
GO:0010628	positive regulation of gene expression	biological_process	0.56573	1	1	208	110	28344	Cluster-29098.11032
GO:0043093	FtsZ-dependent cytokinesis	biological_process	0.56761	1	1	208	101	28344	Cluster-34495.0
GO:0009247	glycolipid biosynthetic process	biological_process	0.57157	1	1	208	104	28344	Cluster-29098.21080
GO:0046467	membrane lipid biosynthetic process	biological_process	0.57157	1	1	208	104	28344	Cluster-29098.21080
GO:0016835	carbon-oxygen lyase activity	molecular_function	0.57536	1	1	208	118	28344	Cluster-29098.12344
GO:0005244	voltage-gated ion channel activity	molecular_function	0.57636	1	1	208	109	28344	Cluster-29098.21608
GO:0022832	voltage-gated channel activity	molecular_function	0.57636	1	1	208	109	28344	Cluster-29098.21608
GO:0016791	phosphatase activity	molecular_function	0.57808	1	2	208	249	28344	Cluster-29336.0,Cluster-29098.7749
GO:0032505	reproduction of a single-celled organism	biological_process	0.58384	1	1	208	106	28344	Cluster-34495.0
GO:0004222	metalloendopeptidase activity	molecular_function	0.58603	1	1	208	113	28344	Cluster-29098.19316
GO:0016684	oxidoreductase activity, acting on peroxide as acceptor	molecular_function	0.58778	1	1	208	138	28344	Cluster-29098.19669
GO:0005488	binding	molecular_function	0.58825	1	116	208	15275	28344	Cluster-29098.26452,Cluster-29098.7138,Cluster-29098.18415,Cluster-29098.3024,Cluster-29098.14359,Cluster-29098.25733,Cluster-29098.7692,Cluster-29098.13989,Cluster-29098.5521,Cluster-29098.22978,Cluster-29098.22701,Cluster-13359.0,Cluster-29098.7749,Cluster-11502.0,Cluster-29098.10228,Cluster-24921.1,Cluster-29098.23380,Cluster-29098.20097,Cluster-29098.19666,Cluster-29098.22924,Cluster-29098.62…
GO:0009725	response to hormone	biological_process	0.5892	1	1	208	117	28344	Cluster-29098.20733
GO:0004536	deoxyribonuclease activity	molecular_function	0.58922	1	1	208	121	28344	Cluster-29098.21508
GO:0032506	cytokinetic process	biological_process	0.58927	1	1	208	108	28344	Cluster-34495.0
GO:0090529	cell septum assembly	biological_process	0.58927	1	1	208	108	28344	Cluster-34495.0
GO:0003712	transcription coregulator activity	molecular_function	0.59366	1	2	208	256	28344	Cluster-29098.21508,Cluster-29098.8862
GO:1901137	carbohydrate derivative biosynthetic process	biological_process	0.59702	1	4	208	545	28344	Cluster-29098.15211,Cluster-29098.12287,Cluster-29098.17712,Cluster-29098.21080
GO:0048519	negative regulation of biological process	biological_process	0.59756	1	3	208	411	28344	Cluster-29098.15759,Cluster-29098.16055,Cluster-29098.11755
GO:0044764	multi-organism cellular process	biological_process	0.60222	1	1	208	121	28344	Cluster-29098.20746
GO:0098803	respiratory chain complex	cellular_component	0.60272	1	1	208	130	28344	Cluster-29098.25564
GO:0098542	defense response to other organism	biological_process	0.60351	1	2	208	263	28344	Cluster-29098.21508,Cluster-29098.25304
GO:0006810	transport	biological_process	0.60386	1	29	208	3869	28344	Cluster-29098.29099,Cluster-29098.18815,Cluster-29098.11597,Cluster-29098.25262,Cluster-29098.18526,Cluster-29098.20353,Cluster-29098.19111,Cluster-29098.12896,Cluster-29098.21942,Cluster-29098.17258,Cluster-29098.6258,Cluster-29098.20500,Cluster-29098.12545,Cluster-29098.12784,Cluster-29098.30271,Cluster-29098.23489,Cluster-29098.22166,Cluster-29098.18088,Cluster-29098.26452,Cluster-29098.12287,…
GO:0051171	regulation of nitrogen compound metabolic process	biological_process	0.6045	1	20	208	2669	28344	Cluster-29098.20733,Cluster-29098.30293,Cluster-39392.0,Cluster-29098.19516,Cluster-29098.17759,Cluster-29098.11601,Cluster-29098.19666,Cluster-29098.8135,Cluster-29098.17253,Cluster-29098.8862,Cluster-29098.14552,Cluster-29098.21508,Cluster-16342.0,Cluster-19161.0,Cluster-29098.22978,Cluster-29098.13140,Cluster-29098.7138,Cluster-34875.0,Cluster-29098.18333,Cluster-29098.21724
GO:0048468	cell development	biological_process	0.60505	1	1	208	127	28344	Cluster-29098.23630
GO:0005667	transcription regulator complex	cellular_component	0.60595	1	10	208	1337	28344	Cluster-34495.0,Cluster-29098.17253,Cluster-29098.8862,Cluster-34875.0,Cluster-29098.21724,Cluster-29098.18333,Cluster-29098.30293,Cluster-29098.21508,Cluster-19161.0,Cluster-29098.22978
GO:0004842	ubiquitin-protein transferase activity	molecular_function	0.60664	1	3	208	372	28344	Cluster-29098.20097,Cluster-29098.20513,Cluster-29098.3844
GO:0019787	ubiquitin-like protein transferase activity	molecular_function	0.60664	1	3	208	372	28344	Cluster-29098.20513,Cluster-29098.20097,Cluster-29098.3844
GO:0030170	pyridoxal phosphate binding	molecular_function	0.60743	1	1	208	117	28344	Cluster-29098.23494
GO:0070279	vitamin B6 binding	molecular_function	0.60743	1	1	208	117	28344	Cluster-29098.23494
GO:0042803	protein homodimerization activity	molecular_function	0.60809	1	1	208	121	28344	Cluster-34495.0
GO:0080090	regulation of primary metabolic process	biological_process	0.61086	1	20	208	2680	28344	Cluster-29098.17253,Cluster-29098.8862,Cluster-29098.19666,Cluster-29098.8135,Cluster-29098.19516,Cluster-29098.17759,Cluster-29098.11601,Cluster-29098.30293,Cluster-29098.20733,Cluster-39392.0,Cluster-29098.21724,Cluster-34875.0,Cluster-29098.18333,Cluster-29098.13140,Cluster-29098.7138,Cluster-29098.14552,Cluster-16342.0,Cluster-29098.21508,Cluster-19161.0,Cluster-29098.22978
GO:0009165	nucleotide biosynthetic process	biological_process	0.61111	1	2	208	272	28344	Cluster-29098.12287,Cluster-29098.17712
GO:1901293	nucleoside phosphate biosynthetic process	biological_process	0.61111	1	2	208	272	28344	Cluster-29098.12287,Cluster-29098.17712
GO:0070469	respirasome	cellular_component	0.61113	1	1	208	132	28344	Cluster-29098.25564
GO:0015629	actin cytoskeleton	cellular_component	0.61136	1	1	208	119	28344	Cluster-29098.3844
GO:0009888	tissue development	biological_process	0.61163	1	1	208	130	28344	Cluster-29098.23630
GO:0016469	proton-transporting two-sector ATPase complex	cellular_component	0.61469	1	2	208	275	28344	Cluster-29098.17712,Cluster-29098.12287
GO:0008654	phospholipid biosynthetic process	biological_process	0.61517	1	1	208	118	28344	Cluster-29098.21080
GO:0006308	DNA catabolic process	biological_process	0.61751	1	1	208	131	28344	Cluster-29098.21508
GO:0048518	positive regulation of biological process	biological_process	0.61851	1	2	208	275	28344	Cluster-29098.11032,Cluster-18517.0
GO:0009719	response to endogenous stimulus	biological_process	0.61901	1	1	208	125	28344	Cluster-29098.20733
GO:0007267	cell-cell signaling	biological_process	0.62061	1	1	208	126	28344	Cluster-16342.0
GO:0008135	translation factor activity, RNA binding	molecular_function	0.62198	1	1	208	129	28344	Cluster-29098.7138
GO:0090079	translation regulator activity, nucleic acid binding	molecular_function	0.62198	1	1	208	129	28344	Cluster-29098.7138
GO:0007276	gamete generation	biological_process	0.62252	1	1	208	132	28344	Cluster-29098.23630
GO:0018193	peptidyl-amino acid modification	biological_process	0.62309	1	1	208	124	28344	Cluster-29098.18307
GO:0006119	oxidative phosphorylation	biological_process	0.62414	1	2	208	275	28344	Cluster-29098.25564,Cluster-29098.17712
GO:0006979	response to oxidative stress	biological_process	0.62825	1	1	208	146	28344	Cluster-29098.19669
GO:0004540	ribonuclease activity	molecular_function	0.62956	1	2	208	276	28344	Cluster-29098.20733,Cluster-29098.8135
GO:0033176	proton-transporting V-type ATPase complex	cellular_component	0.63184	1	1	208	121	28344	Cluster-29098.17712
GO:0042398	cellular modified amino acid biosynthetic process	biological_process	0.63372	1	1	208	141	28344	Cluster-29098.10078
GO:0018130	heterocycle biosynthetic process	biological_process	0.63593	1	24	208	3275	28344	Cluster-29098.19516,Cluster-29098.17759,Cluster-29098.11601,Cluster-29098.30293,Cluster-39392.0,Cluster-29098.17253,Cluster-29098.8862,Cluster-29098.19666,Cluster-29098.14552,Cluster-29098.21508,Cluster-16342.0,Cluster-19161.0,Cluster-29098.22978,Cluster-29098.17712,Cluster-29098.12344,Cluster-29098.18140,Cluster-29098.21724,Cluster-34875.0,Cluster-29098.18333,Cluster-29098.13140,Cluster-29098.12…
GO:0034654	nucleobase-containing compound biosynthetic process	biological_process	0.6373	1	21	208	2874	28344	Cluster-29098.17253,Cluster-29098.8862,Cluster-29098.19666,Cluster-29098.11601,Cluster-29098.17759,Cluster-29098.19516,Cluster-39392.0,Cluster-29098.30293,Cluster-29098.18333,Cluster-34875.0,Cluster-29098.21724,Cluster-29098.18140,Cluster-29098.13140,Cluster-29098.12287,Cluster-29098.15211,Cluster-29098.21508,Cluster-16342.0,Cluster-19161.0,Cluster-29098.22978,Cluster-29098.14552,Cluster-29098.17…
GO:0000910	cytokinesis	biological_process	0.63959	1	1	208	122	28344	Cluster-34495.0
GO:0090150	establishment of protein localization to membrane	biological_process	0.63978	1	1	208	132	28344	Cluster-35271.0
GO:1901575	organic substance catabolic process	biological_process	0.63985	1	7	208	981	28344	Cluster-29098.23630,Cluster-29098.15821,Cluster-29098.21508,Cluster-29098.20241,Cluster-29098.23768,Cluster-29098.5513,Cluster-29098.10329
GO:0004197	cysteine-type endopeptidase activity	molecular_function	0.64098	1	1	208	125	28344	Cluster-29098.20733
GO:0005615	extracellular space	cellular_component	0.64174	1	1	208	135	28344	Cluster-29098.19316
GO:0019954	asexual reproduction	biological_process	0.64225	1	1	208	123	28344	Cluster-34495.0
GO:0033554	cellular response to stress	biological_process	0.64323	1	5	208	703	28344	Cluster-29098.15759,Cluster-34936.0,Cluster-29098.23768,Cluster-29098.16717,Cluster-29098.5513
GO:0072657	protein localization to membrane	biological_process	0.64461	1	1	208	134	28344	Cluster-35271.0
GO:0016311	dephosphorylation	biological_process	0.64881	1	1	208	132	28344	Cluster-29336.0
GO:0009117	nucleotide metabolic process	biological_process	0.64915	1	3	208	441	28344	Cluster-29098.10471,Cluster-29098.17712,Cluster-29098.12287
GO:0015291	secondary active transmembrane transporter activity	molecular_function	0.64974	1	1	208	128	28344	Cluster-29098.18088
GO:0044249	cellular biosynthetic process	biological_process	0.65136	1	41	208	5666	28344	Cluster-29098.10078,Cluster-29098.12287,Cluster-29098.13140,Cluster-29098.15211,Cluster-29539.0,Cluster-29098.14101,Cluster-34875.0,Cluster-29098.21724,Cluster-29098.18140,Cluster-29098.17286,Cluster-29098.21080,Cluster-29098.10329,Cluster-29098.21508,Cluster-16342.0,Cluster-29098.14552,Cluster-29098.19114,Cluster-29098.19442,Cluster-29098.27105,Cluster-29098.17253,Cluster-29098.18361,Cluster-290…
GO:0009064	glutamine family amino acid metabolic process	biological_process	0.65185	1	1	208	127	28344	Cluster-29098.21508
GO:0006664	glycolipid metabolic process	biological_process	0.65519	1	1	208	131	28344	Cluster-29098.21080
GO:0048878	chemical homeostasis	biological_process	0.65723	1	1	208	135	28344	Cluster-17416.1
GO:0070925	organelle assembly	biological_process	0.65736	1	1	208	145	28344	Cluster-39599.0
GO:0004888	transmembrane signaling receptor activity	molecular_function	0.65802	1	1	208	131	28344	Cluster-26990.0
GO:0009966	regulation of signal transduction	biological_process	0.6581	1	1	208	136	28344	Cluster-29098.15759
GO:0030001	metal ion transport	biological_process	0.65827	1	5	208	708	28344	Cluster-29098.21508,Cluster-29098.18815,Cluster-29098.21942,Cluster-29098.17258,Cluster-29098.22166
GO:0009893	positive regulation of metabolic process	biological_process	0.65848	1	1	208	141	28344	Cluster-29098.11032
GO:0010604	positive regulation of macromolecule metabolic process	biological_process	0.65848	1	1	208	141	28344	Cluster-29098.11032
GO:0008237	metallopeptidase activity	molecular_function	0.66016	1	1	208	137	28344	Cluster-29098.19316
GO:0009605	response to external stimulus	biological_process	0.6611	1	3	208	444	28344	Cluster-29098.15759,Cluster-29098.21508,Cluster-29098.25304
GO:0048609	multicellular organismal reproductive process	biological_process	0.6617	1	1	208	144	28344	Cluster-29098.23630
GO:0099081	supramolecular polymer	cellular_component	0.66283	1	1	208	132	28344	Cluster-29098.3844
GO:0099512	supramolecular fiber	cellular_component	0.66283	1	1	208	132	28344	Cluster-29098.3844
GO:0019438	aromatic compound biosynthetic process	biological_process	0.66696	1	23	208	3194	28344	Cluster-29098.18140,Cluster-29098.12344,Cluster-29098.18333,Cluster-34875.0,Cluster-29098.21724,Cluster-29098.15211,Cluster-29098.13140,Cluster-29098.12287,Cluster-29098.10078,Cluster-29098.14552,Cluster-19161.0,Cluster-29098.22978,Cluster-29098.21508,Cluster-16342.0,Cluster-29098.17712,Cluster-29098.8862,Cluster-29098.17253,Cluster-29098.19666,Cluster-29098.19516,Cluster-29098.17759,Cluster-2909…
GO:0003006	developmental process involved in reproduction	biological_process	0.66739	1	1	208	147	28344	Cluster-29098.23630
GO:0019068	virion assembly	biological_process	0.66794	1	1	208	147	28344	Cluster-29098.19443
GO:0009405	pathogenesis	biological_process	0.66881	1	3	208	456	28344	Cluster-29098.23928,Cluster-16342.0,Cluster-29098.25262
GO:0006725	cellular aromatic compound metabolic process	biological_process	0.67045	1	44	208	5998	28344	Cluster-29098.12344,Cluster-29098.18333,Cluster-29098.17712,Cluster-29098.22701,Cluster-19161.0,Cluster-29098.22978,Cluster-29098.19666,Cluster-29098.16717,Cluster-29098.8135,Cluster-29098.8862,Cluster-29098.5513,Cluster-29098.19516,Cluster-29098.17759,Cluster-29098.12353,Cluster-29098.22707,Cluster-29098.15211,Cluster-29098.13140,Cluster-29098.12287,Cluster-29098.23768,Cluster-29098.10078,Cluste…
GO:0098662	inorganic cation transmembrane transport	biological_process	0.67107	1	3	208	451	28344	Cluster-29098.12287,Cluster-29098.17712,Cluster-29098.21508
GO:0098655	cation transmembrane transport	biological_process	0.67267	1	3	208	453	28344	Cluster-29098.12287,Cluster-29098.17712,Cluster-29098.21508
GO:0006753	nucleoside phosphate metabolic process	biological_process	0.67383	1	3	208	455	28344	Cluster-29098.17712,Cluster-29098.10471,Cluster-29098.12287
GO:0010646	regulation of cell communication	biological_process	0.67389	1	1	208	142	28344	Cluster-29098.15759
GO:0023051	regulation of signaling	biological_process	0.67389	1	1	208	142	28344	Cluster-29098.15759
GO:0009060	aerobic respiration	biological_process	0.67438	1	1	208	159	28344	Cluster-29098.25564
GO:0098660	inorganic ion transmembrane transport	biological_process	0.67599	1	3	208	454	28344	Cluster-29098.21508,Cluster-29098.17712,Cluster-29098.12287
GO:0009617	response to bacterium	biological_process	0.67661	1	1	208	140	28344	Cluster-29098.25304
GO:0042742	defense response to bacterium	biological_process	0.67661	1	1	208	140	28344	Cluster-29098.25304
GO:0000041	transition metal ion transport	biological_process	0.67853	1	1	208	146	28344	Cluster-29098.21508
GO:0070647	protein modification by small protein conjugation or removal	biological_process	0.67938	1	3	208	408	28344	Cluster-29098.3844,Cluster-29098.20097,Cluster-29098.20513
GO:0008234	cysteine-type peptidase activity	molecular_function	0.68002	1	2	208	283	28344	Cluster-29098.23380,Cluster-29098.20733
GO:0032501	multicellular organismal process	biological_process	0.6812	1	5	208	735	28344	Cluster-29098.25386,Cluster-28290.0,Cluster-29098.11032,Cluster-29098.12516,Cluster-29098.23630
GO:0004175	endopeptidase activity	molecular_function	0.6825	1	4	208	597	28344	Cluster-29098.21508,Cluster-29098.30931,Cluster-29098.20733,Cluster-29098.19316
GO:1903509	liposaccharide metabolic process	biological_process	0.68285	1	1	208	140	28344	Cluster-29098.21080
GO:0006281	DNA repair	biological_process	0.6853	1	4	208	597	28344	Cluster-29098.23768,Cluster-29098.16717,Cluster-29098.5513,Cluster-34936.0
GO:0098588	bounding membrane of organelle	cellular_component	0.68633	1	3	208	439	28344	Cluster-29098.19111,Cluster-29098.7138,Cluster-34495.0
GO:0043648	dicarboxylic acid metabolic process	biological_process	0.68789	1	1	208	144	28344	Cluster-29098.17286
GO:0001883	purine nucleoside binding	molecular_function	0.69317	1	4	208	602	28344	Cluster-29098.26452,Cluster-21042.0,Cluster-34936.0,Cluster-19161.0
GO:0005525	GTP binding	molecular_function	0.69317	1	4	208	602	28344	Cluster-34936.0,Cluster-19161.0,Cluster-21042.0,Cluster-29098.26452
GO:0032549	ribonucleoside binding	molecular_function	0.69317	1	4	208	602	28344	Cluster-19161.0,Cluster-34936.0,Cluster-21042.0,Cluster-29098.26452
GO:0032550	purine ribonucleoside binding	molecular_function	0.69317	1	4	208	602	28344	Cluster-34936.0,Cluster-19161.0,Cluster-21042.0,Cluster-29098.26452
GO:0006366	transcription by RNA polymerase II	biological_process	0.69341	1	2	208	303	28344	Cluster-29098.8862,Cluster-29098.21508
GO:0001882	nucleoside binding	molecular_function	0.69495	1	4	208	603	28344	Cluster-21042.0,Cluster-29098.26452,Cluster-34936.0,Cluster-19161.0
GO:0015079	potassium ion transmembrane transporter activity	molecular_function	0.69513	1	1	208	147	28344	Cluster-29098.22166
GO:1902600	proton transmembrane transport	biological_process	0.69577	1	2	208	322	28344	Cluster-29098.12287,Cluster-29098.17712
GO:0019899	enzyme binding	molecular_function	0.69811	1	1	208	146	28344	Cluster-34495.0
GO:0006814	sodium ion transport	biological_process	0.6982	1	1	208	150	28344	Cluster-29098.21508
GO:0032504	multicellular organism reproduction	biological_process	0.69827	1	1	208	157	28344	Cluster-29098.23630
GO:0043207	response to external biotic stimulus	biological_process	0.6988	1	2	208	314	28344	Cluster-29098.21508,Cluster-29098.25304
GO:0051707	response to other organism	biological_process	0.6988	1	2	208	314	28344	Cluster-29098.25304,Cluster-29098.21508
GO:0016831	carboxy-lyase activity	molecular_function	0.7018	1	1	208	159	28344	Cluster-29098.21508
GO:0032561	guanyl ribonucleotide binding	molecular_function	0.70782	1	4	208	618	28344	Cluster-19161.0,Cluster-34936.0,Cluster-21042.0,Cluster-29098.26452
GO:0004386	helicase activity	molecular_function	0.70805	1	3	208	462	28344	Cluster-29098.11386,Cluster-29098.16717,Cluster-34936.0
GO:0009150	purine ribonucleotide metabolic process	biological_process	0.70951	1	2	208	337	28344	Cluster-29098.17712,Cluster-29098.12287
GO:0006351	transcription, DNA-templated	biological_process	0.71041	1	18	208	2574	28344	Cluster-29098.18140,Cluster-29098.21724,Cluster-34875.0,Cluster-29098.18333,Cluster-29098.13140,Cluster-29098.14552,Cluster-16342.0,Cluster-29098.21508,Cluster-19161.0,Cluster-29098.22978,Cluster-29098.17253,Cluster-29098.8862,Cluster-29098.19666,Cluster-29098.17759,Cluster-29098.19516,Cluster-29098.11601,Cluster-29098.30293,Cluster-39392.0
GO:0097659	nucleic acid-templated transcription	biological_process	0.71041	1	18	208	2574	28344	Cluster-29098.14552,Cluster-29098.22978,Cluster-19161.0,Cluster-16342.0,Cluster-29098.21508,Cluster-29098.18140,Cluster-34875.0,Cluster-29098.21724,Cluster-29098.18333,Cluster-29098.13140,Cluster-29098.17759,Cluster-29098.19516,Cluster-29098.11601,Cluster-29098.30293,Cluster-39392.0,Cluster-29098.8862,Cluster-29098.17253,Cluster-29098.19666
GO:0009056	catabolic process	biological_process	0.71098	1	7	208	1049	28344	Cluster-29098.5513,Cluster-29098.10329,Cluster-29098.20241,Cluster-29098.23768,Cluster-29098.23630,Cluster-29098.15821,Cluster-29098.21508
GO:0007166	cell surface receptor signaling pathway	biological_process	0.7125	1	1	208	150	28344	Cluster-29098.12516
GO:0004523	RNA-DNA hybrid ribonuclease activity	molecular_function	0.71405	1	1	208	169	28344	Cluster-29098.20733
GO:0032774	RNA biosynthetic process	biological_process	0.71545	1	18	208	2584	28344	Cluster-29098.19516,Cluster-29098.17759,Cluster-29098.11601,Cluster-29098.30293,Cluster-39392.0,Cluster-29098.8862,Cluster-29098.17253,Cluster-29098.19666,Cluster-29098.14552,Cluster-29098.22978,Cluster-19161.0,Cluster-29098.21508,Cluster-16342.0,Cluster-29098.18140,Cluster-34875.0,Cluster-29098.21724,Cluster-29098.18333,Cluster-29098.13140
GO:0009607	response to biotic stimulus	biological_process	0.71566	1	2	208	327	28344	Cluster-29098.21508,Cluster-29098.25304
GO:0019001	guanyl nucleotide binding	molecular_function	0.71614	1	4	208	624	28344	Cluster-19161.0,Cluster-34936.0,Cluster-21042.0,Cluster-29098.26452
GO:0006643	membrane lipid metabolic process	biological_process	0.71667	1	1	208	152	28344	Cluster-29098.21080
GO:0006575	cellular modified amino acid metabolic process	biological_process	0.72151	1	1	208	177	28344	Cluster-29098.10078
GO:0042773	ATP synthesis coupled electron transport	biological_process	0.72214	1	1	208	173	28344	Cluster-29098.25564
GO:0042775	mitochondrial ATP synthesis coupled electron transport	biological_process	0.72214	1	1	208	173	28344	Cluster-29098.25564
GO:1901362	organic cyclic compound biosynthetic process	biological_process	0.7234	1	24	208	3413	28344	Cluster-29098.17712,Cluster-29098.14552,Cluster-29098.21508,Cluster-16342.0,Cluster-19161.0,Cluster-29098.22978,Cluster-29098.13140,Cluster-29098.12287,Cluster-29098.15211,Cluster-29098.10078,Cluster-29098.26452,Cluster-29098.12344,Cluster-29098.18140,Cluster-29098.18333,Cluster-34875.0,Cluster-29098.21724,Cluster-29098.30293,Cluster-39392.0,Cluster-29098.19516,Cluster-29098.17759,Cluster-29098.1…
GO:0010033	response to organic substance	biological_process	0.7242	1	1	208	164	28344	Cluster-29098.20733
GO:0051301	cell division	biological_process	0.72446	1	1	208	155	28344	Cluster-34495.0
GO:0009058	biosynthetic process	biological_process	0.72733	1	43	208	6079	28344	Cluster-29098.26452,Cluster-29098.7138,Cluster-29098.12344,Cluster-29098.18333,Cluster-29098.17712,Cluster-29098.22701,Cluster-19161.0,Cluster-29098.9450,Cluster-29098.22978,Cluster-29098.19666,Cluster-29098.18546,Cluster-29098.8862,Cluster-29098.12353,Cluster-29098.19516,Cluster-29098.17759,Cluster-29098.22948,Cluster-29098.22707,Cluster-29098.15211,Cluster-29098.12287,Cluster-29098.13140,Cluste…
GO:0042578	phosphoric ester hydrolase activity	molecular_function	0.72813	1	2	208	327	28344	Cluster-29336.0,Cluster-29098.7749
GO:0009259	ribonucleotide metabolic process	biological_process	0.73075	1	2	208	351	28344	Cluster-29098.12287,Cluster-29098.17712
GO:0019693	ribose phosphate metabolic process	biological_process	0.73075	1	2	208	351	28344	Cluster-29098.17712,Cluster-29098.12287
GO:0031090	organelle membrane	cellular_component	0.73238	1	6	208	938	28344	Cluster-17416.1,Cluster-29098.7138,Cluster-34495.0,Cluster-29098.20500,Cluster-29098.21080,Cluster-29098.19111
GO:0006163	purine nucleotide metabolic process	biological_process	0.73255	1	2	208	349	28344	Cluster-29098.17712,Cluster-29098.12287
GO:0019637	organophosphate metabolic process	biological_process	0.73296	1	5	208	784	28344	Cluster-29098.17712,Cluster-29098.12287,Cluster-29098.10471,Cluster-29098.26452,Cluster-29098.21080
GO:0030312	external encapsulating structure	cellular_component	0.73499	1	1	208	188	28344	Cluster-29098.23630
GO:0016853	isomerase activity	molecular_function	0.73632	1	2	208	334	28344	Cluster-29098.18307,Cluster-29098.11032
GO:0004518	nuclease activity	molecular_function	0.73633	1	3	208	497	28344	Cluster-29098.20733,Cluster-29098.8135,Cluster-29098.21508
GO:0016209	antioxidant activity	molecular_function	0.7376	1	1	208	195	28344	Cluster-29098.19669
GO:0009653	anatomical structure morphogenesis	biological_process	0.73817	1	1	208	170	28344	Cluster-29098.23630
GO:0022402	cell cycle process	biological_process	0.7386	1	2	208	335	28344	Cluster-29098.26468,Cluster-34495.0
GO:0038023	signaling receptor activity	molecular_function	0.74004	1	1	208	165	28344	Cluster-26990.0
GO:0006974	cellular response to DNA damage stimulus	biological_process	0.74172	1	4	208	642	28344	Cluster-29098.23768,Cluster-29098.16717,Cluster-29098.5513,Cluster-34936.0
GO:0004553	hydrolase activity, hydrolyzing O-glycosyl compounds	molecular_function	0.74527	1	3	208	501	28344	Cluster-29098.16528,Cluster-29098.5513,Cluster-29098.10471
GO:0046483	heterocycle metabolic process	biological_process	0.74563	1	43	208	6035	28344	Cluster-34875.0,Cluster-29098.21724,Cluster-29539.0,Cluster-29098.18140,Cluster-29098.23768,Cluster-29098.10078,Cluster-29098.15211,Cluster-29098.12287,Cluster-29098.13140,Cluster-16342.0,Cluster-29098.21508,Cluster-29098.26468,Cluster-29098.14552,Cluster-29098.20241,Cluster-29098.10329,Cluster-29098.10471,Cluster-29098.19669,Cluster-29098.25932,Cluster-29098.17253,Cluster-29098.19114,Cluster-290…
GO:0006118	obsolete electron transport	biological_process	0.74676	1	2	208	359	28344	Cluster-29098.25633,Cluster-29098.1082
GO:0016788	hydrolase activity, acting on ester bonds	molecular_function	0.75007	1	8	208	1247	28344	Cluster-29098.8135,Cluster-29098.7749,Cluster-29336.0,Cluster-29098.25564,Cluster-29098.20733,Cluster-29098.23969,Cluster-29098.20241,Cluster-29098.21508
GO:0060089	molecular transducer activity	molecular_function	0.75169	1	1	208	172	28344	Cluster-26990.0
GO:0022904	respiratory electron transport chain	biological_process	0.75288	1	1	208	188	28344	Cluster-29098.25564
GO:0045182	translation regulator activity	molecular_function	0.75406	1	1	208	177	28344	Cluster-29098.7138
GO:0006090	pyruvate metabolic process	biological_process	0.75902	1	1	208	191	28344	Cluster-29098.21508
GO:0003735	structural constituent of ribosome	molecular_function	0.75948	1	4	208	792	28344	Cluster-29098.9450,Cluster-29098.14101,Cluster-29098.24610,Cluster-29098.18546
GO:0006955	immune response	biological_process	0.76214	1	1	208	191	28344	Cluster-29098.19669
GO:0050794	regulation of cellular process	biological_process	0.76509	1	31	208	4423	28344	Cluster-29098.2105,Cluster-29098.14552,Cluster-29098.21508,Cluster-16342.0,Cluster-29098.22978,Cluster-19161.0,Cluster-29098.13140,Cluster-29098.7138,Cluster-34495.0,Cluster-34875.0,Cluster-29098.18333,Cluster-29098.12516,Cluster-29098.21724,Cluster-29098.20733,Cluster-29098.30293,Cluster-26990.0,Cluster-39392.0,Cluster-29098.19516,Cluster-29098.17759,Cluster-29098.16055,Cluster-29098.11601,Clust…
GO:0005840	ribosome	cellular_component	0.76542	1	5	208	951	28344	Cluster-29098.7138,Cluster-29098.18546,Cluster-29098.24610,Cluster-29098.14101,Cluster-29098.9450
GO:0034655	nucleobase-containing compound catabolic process	biological_process	0.76593	1	1	208	193	28344	Cluster-29098.21508
GO:0008168	methyltransferase activity	molecular_function	0.77235	1	3	208	511	28344	Cluster-29098.23460,Cluster-29098.18515,Cluster-29098.21339
GO:0031300	intrinsic component of organelle membrane	cellular_component	0.77241	1	1	208	187	28344	Cluster-29098.20500
GO:0031301	integral component of organelle membrane	cellular_component	0.77241	1	1	208	187	28344	Cluster-29098.20500
GO:0048583	regulation of response to stimulus	biological_process	0.77267	1	1	208	196	28344	Cluster-29098.15759
GO:0019953	sexual reproduction	biological_process	0.77302	1	1	208	190	28344	Cluster-29098.23630
GO:0044703	multi-organism reproductive process	biological_process	0.77302	1	1	208	190	28344	Cluster-29098.23630
GO:0003677	DNA binding	molecular_function	0.7751	1	19	208	2797	28344	Cluster-29098.5513,Cluster-29098.30293,Cluster-39392.0,Cluster-29098.19516,Cluster-29098.17759,Cluster-34936.0,Cluster-29098.11601,Cluster-29098.19666,Cluster-29098.17436,Cluster-29098.14552,Cluster-29098.21508,Cluster-29098.22978,Cluster-19161.0,Cluster-29098.13140,Cluster-28290.0,Cluster-29098.23768,Cluster-29098.20746,Cluster-29098.21724,Cluster-34875.0
GO:0050789	regulation of biological process	biological_process	0.77751	1	32	208	4594	28344	Cluster-29098.19516,Cluster-29098.17759,Cluster-29098.16055,Cluster-29098.8135,Cluster-29098.24960,Cluster-29098.19666,Cluster-29098.8862,Cluster-29098.22978,Cluster-19161.0,Cluster-29098.2105,Cluster-29098.7138,Cluster-29098.18333,Cluster-29098.12516,Cluster-26990.0,Cluster-39392.0,Cluster-29098.20733,Cluster-29098.30293,Cluster-29098.11601,Cluster-18517.0,Cluster-29098.11032,Cluster-29098.15759…
GO:0016874	ligase activity	molecular_function	0.77858	1	2	208	354	28344	Cluster-29098.12353,Cluster-34875.0
GO:0046034	ATP metabolic process	biological_process	0.77859	1	3	208	552	28344	Cluster-29098.25564,Cluster-29098.17712,Cluster-29098.12287
GO:0042254	ribosome biogenesis	biological_process	0.7796	1	5	208	959	28344	Cluster-29098.9450,Cluster-29098.14101,Cluster-29098.24610,Cluster-29098.18546,Cluster-39599.0
GO:0007010	cytoskeleton organization	biological_process	0.78076	1	1	208	192	28344	Cluster-29098.13611
GO:0030117	membrane coat	cellular_component	0.78275	1	1	208	175	28344	Cluster-29098.19111
GO:0048475	coated membrane	cellular_component	0.78275	1	1	208	175	28344	Cluster-29098.19111
GO:0030154	cell differentiation	biological_process	0.78318	1	1	208	202	28344	Cluster-29098.23630
GO:0048869	cellular developmental process	biological_process	0.78318	1	1	208	202	28344	Cluster-29098.23630
GO:0016830	carbon-carbon lyase activity	molecular_function	0.78351	1	1	208	204	28344	Cluster-29098.21508
GO:0005886	plasma membrane	cellular_component	0.79014	1	3	208	555	28344	Cluster-18517.0,Cluster-29098.22930,Cluster-29098.21508
GO:0022613	ribonucleoprotein complex biogenesis	biological_process	0.79259	1	5	208	973	28344	Cluster-29098.18546,Cluster-39599.0,Cluster-29098.9450,Cluster-29098.14101,Cluster-29098.24610
GO:0110165	cellular anatomical entity	cellular_component	0.79345	1	77	208	10937	28344	Cluster-29098.11597,Cluster-29098.10703,Cluster-26990.0,Cluster-29098.20513,Cluster-29098.12545,Cluster-29098.22378,Cluster-29098.12896,Cluster-29098.17258,Cluster-29098.19820,Cluster-29098.15211,Cluster-29098.14101,Cluster-29539.0,Cluster-29098.21080,Cluster-29098.21608,Cluster-16342.0,Cluster-29098.21508,Cluster-29098.18526,Cluster-29098.16717,Cluster-29098.22930,Cluster-29098.18815,Cluster-290…
GO:0048193	Golgi vesicle transport	biological_process	0.79561	1	1	208	199	28344	Cluster-29098.19111
GO:0051604	protein maturation	biological_process	0.79835	1	1	208	204	28344	Cluster-29098.20097
GO:0016741	transferase activity, transferring one-carbon groups	molecular_function	0.79855	1	3	208	532	28344	Cluster-29098.18515,Cluster-29098.21339,Cluster-29098.23460
GO:0042025	host cell nucleus	cellular_component	0.80327	1	2	208	381	28344	Cluster-29098.18333,Cluster-29098.19316
GO:0006417	regulation of translation	biological_process	0.80413	1	1	208	209	28344	Cluster-29098.7138
GO:0034248	regulation of cellular amide metabolic process	biological_process	0.80413	1	1	208	209	28344	Cluster-29098.7138
GO:0006950	response to stress	biological_process	0.80928	1	8	208	1339	28344	Cluster-29098.5513,Cluster-29098.21508,Cluster-34936.0,Cluster-29098.25304,Cluster-29098.23768,Cluster-29098.16717,Cluster-29098.15759,Cluster-29098.19669
GO:0006644	phospholipid metabolic process	biological_process	0.81013	1	1	208	200	28344	Cluster-29098.21080
GO:0022607	cellular component assembly	biological_process	0.81099	1	4	208	719	28344	Cluster-39599.0,Cluster-34495.0,Cluster-29098.18527,Cluster-29098.21508
GO:0016798	hydrolase activity, acting on glycosyl bonds	molecular_function	0.81311	1	3	208	570	28344	Cluster-29098.5513,Cluster-29098.10471,Cluster-29098.16528
GO:1901576	organic substance biosynthetic process	biological_process	0.81367	1	40	208	5911	28344	Cluster-29098.22701,Cluster-19161.0,Cluster-29098.9450,Cluster-29098.22978,Cluster-29098.17712,Cluster-29098.12344,Cluster-29098.18333,Cluster-29098.26452,Cluster-29098.7138,Cluster-29098.19516,Cluster-29098.17759,Cluster-29098.22948,Cluster-29098.22707,Cluster-29098.8862,Cluster-29098.19666,Cluster-29098.18546,Cluster-29098.14552,Cluster-29098.21508,Cluster-16342.0,Cluster-29098.10329,Cluster-29…
GO:0033647	host intracellular organelle	cellular_component	0.81425	1	2	208	390	28344	Cluster-29098.18333,Cluster-29098.19316
GO:0033648	host intracellular membrane-bounded organelle	cellular_component	0.81425	1	2	208	390	28344	Cluster-29098.19316,Cluster-29098.18333
GO:0065007	biological regulation	biological_process	0.81631	1	34	208	4968	28344	Cluster-39392.0,Cluster-26990.0,Cluster-17416.1,Cluster-29098.20733,Cluster-29098.30293,Cluster-29098.11601,Cluster-29098.23460,Cluster-18517.0,Cluster-29098.11032,Cluster-29098.15759,Cluster-29098.17253,Cluster-29098.18527,Cluster-29098.11755,Cluster-16342.0,Cluster-29098.21508,Cluster-29098.14552,Cluster-34495.0,Cluster-29098.13140,Cluster-28290.0,Cluster-34875.0,Cluster-29098.21724,Cluster-290…
GO:0022900	electron transport chain	biological_process	0.81801	1	1	208	225	28344	Cluster-29098.25564
GO:1901360	organic cyclic compound metabolic process	biological_process	0.81934	1	43	208	6218	28344	Cluster-29098.5513,Cluster-29098.19516,Cluster-29098.12353,Cluster-29098.17759,Cluster-29098.22707,Cluster-29098.16717,Cluster-29098.19666,Cluster-29098.8135,Cluster-29098.8862,Cluster-29098.17712,Cluster-29098.22701,Cluster-19161.0,Cluster-29098.22978,Cluster-29098.26452,Cluster-29098.12344,Cluster-29098.18333,Cluster-29098.30293,Cluster-29098.20733,Cluster-39392.0,Cluster-34936.0,Cluster-29098.…
GO:0002376	immune system process	biological_process	0.82038	1	1	208	232	28344	Cluster-29098.19669
GO:0006352	DNA-templated transcription, initiation	biological_process	0.82197	1	1	208	235	28344	Cluster-34875.0
GO:0006952	defense response	biological_process	0.82326	1	2	208	400	28344	Cluster-29098.21508,Cluster-29098.25304
GO:0034622	cellular protein-containing complex assembly	biological_process	0.82676	1	2	208	406	28344	Cluster-29098.18527,Cluster-29098.21508
GO:0033646	host intracellular part	cellular_component	0.82913	1	2	208	404	28344	Cluster-29098.18333,Cluster-29098.19316
GO:0043656	host intracellular region	cellular_component	0.82913	1	2	208	404	28344	Cluster-29098.18333,Cluster-29098.19316
GO:0044271	cellular nitrogen compound biosynthetic process	biological_process	0.82963	1	28	208	4329	28344	Cluster-29098.30293,Cluster-39392.0,Cluster-29098.19516,Cluster-29098.17759,Cluster-29098.11601,Cluster-29098.19666,Cluster-29098.18546,Cluster-29098.17253,Cluster-29098.24610,Cluster-29098.8862,Cluster-29098.17712,Cluster-29098.14552,Cluster-16342.0,Cluster-29098.21508,Cluster-29098.9450,Cluster-19161.0,Cluster-29098.22978,Cluster-29098.13140,Cluster-29098.12287,Cluster-29098.15211,Cluster-29098…
GO:0044423	virion part	cellular_component	0.83276	1	3	208	599	28344	Cluster-29098.20746,Cluster-28808.0,Cluster-18517.0
GO:0007049	cell cycle	biological_process	0.83506	1	2	208	411	28344	Cluster-34495.0,Cluster-29098.26468
GO:0019867	outer membrane	cellular_component	0.83589	1	1	208	237	28344	Cluster-29098.2285
GO:0010608	posttranscriptional regulation of gene expression	biological_process	0.83656	1	1	208	234	28344	Cluster-29098.7138
GO:0016887	ATPase activity	molecular_function	0.84471	1	4	208	757	28344	Cluster-29098.16717,Cluster-29098.11386,Cluster-34936.0,Cluster-19161.0
GO:1901566	organonitrogen compound biosynthetic process	biological_process	0.84608	1	13	208	2255	28344	Cluster-29098.9450,Cluster-29098.17712,Cluster-29098.12344,Cluster-29098.17286,Cluster-29098.24610,Cluster-29098.21080,Cluster-29098.14101,Cluster-29098.12287,Cluster-29098.15211,Cluster-29098.18546,Cluster-29098.7138,Cluster-29098.26452,Cluster-29098.10078
GO:0006091	generation of precursor metabolites and energy	biological_process	0.85332	1	3	208	623	28344	Cluster-29098.18527,Cluster-29098.17712,Cluster-29098.25564
GO:0033365	protein localization to organelle	biological_process	0.85705	1	1	208	251	28344	Cluster-35271.0
GO:0033643	host cell part	cellular_component	0.86275	1	2	208	441	28344	Cluster-29098.19316,Cluster-29098.18333
GO:0018995	host cellular component	cellular_component	0.8656	1	2	208	444	28344	Cluster-29098.18333,Cluster-29098.19316
GO:0043657	host cell	cellular_component	0.8656	1	2	208	444	28344	Cluster-29098.19316,Cluster-29098.18333
GO:0048856	anatomical structure development	biological_process	0.86576	1	2	208	458	28344	Cluster-29098.12516,Cluster-29098.23630
GO:1990904	ribonucleoprotein complex	cellular_component	0.86598	1	1	208	249	28344	Cluster-29098.14072
GO:0032991	protein-containing complex	cellular_component	0.86687	1	31	208	4734	28344	Cluster-29098.21508,Cluster-29098.22978,Cluster-19161.0,Cluster-29098.25564,Cluster-29098.17712,Cluster-34875.0,Cluster-29098.21724,Cluster-29098.18333,Cluster-29098.12287,Cluster-29098.26452,Cluster-34495.0,Cluster-29098.12353,Cluster-29098.16055,Cluster-34936.0,Cluster-29098.3844,Cluster-29098.22948,Cluster-29098.19111,Cluster-29098.20513,Cluster-29098.14133,Cluster-29098.30293,Cluster-29098.17…
GO:0005654	nucleoplasm	cellular_component	0.86708	1	2	208	452	28344	Cluster-29098.21508,Cluster-29098.8862
GO:0005996	monosaccharide metabolic process	biological_process	0.86798	1	1	208	268	28344	Cluster-29098.10471
GO:0099080	supramolecular complex	cellular_component	0.86872	1	1	208	257	28344	Cluster-29098.3844
GO:0140352	export from cell	biological_process	0.87139	1	1	208	256	28344	Cluster-29098.21508
GO:0034645	cellular macromolecule biosynthetic process	biological_process	0.87247	1	28	208	4440	28344	Cluster-29098.18140,Cluster-29098.21080,Cluster-34875.0,Cluster-29098.21724,Cluster-29098.18333,Cluster-29539.0,Cluster-29098.14101,Cluster-29098.13140,Cluster-29098.7138,Cluster-29098.22701,Cluster-29098.14552,Cluster-29098.9450,Cluster-29098.22978,Cluster-19161.0,Cluster-16342.0,Cluster-29098.21508,Cluster-29098.24610,Cluster-29098.8862,Cluster-29098.17253,Cluster-29098.19114,Cluster-29098.1966…
GO:0009059	macromolecule biosynthetic process	biological_process	0.87715	1	28	208	4455	28344	Cluster-29098.13140,Cluster-29098.7138,Cluster-29098.21080,Cluster-29098.18140,Cluster-29098.14101,Cluster-29539.0,Cluster-29098.21724,Cluster-34875.0,Cluster-29098.18333,Cluster-29098.14552,Cluster-29098.22701,Cluster-16342.0,Cluster-29098.21508,Cluster-29098.9450,Cluster-29098.22978,Cluster-19161.0,Cluster-29098.19666,Cluster-29098.19114,Cluster-29098.18546,Cluster-29098.17253,Cluster-29098.246…
GO:0045333	cellular respiration	biological_process	0.88053	1	1	208	292	28344	Cluster-29098.25564
GO:1902494	catalytic complex	cellular_component	0.88074	1	9	208	1595	28344	Cluster-29098.3844,Cluster-29098.21508,Cluster-29098.12353,Cluster-34936.0,Cluster-29098.20513,Cluster-29098.18527,Cluster-29098.16717,Cluster-29098.19910,Cluster-29098.20097
GO:0030545	receptor regulator activity	molecular_function	0.88496	1	1	208	276	28344	Cluster-16342.0
GO:0007275	multicellular organism development	biological_process	0.88501	1	1	208	282	28344	Cluster-29098.12516
GO:0140097	catalytic activity, acting on DNA	molecular_function	0.88762	1	4	208	827	28344	Cluster-29098.21508,Cluster-34936.0,Cluster-29098.11386,Cluster-29098.16717
GO:0033036	macromolecule localization	biological_process	0.89041	1	6	208	1127	28344	Cluster-29098.19111,Cluster-29098.29099,Cluster-29098.23460,Cluster-29098.20500,Cluster-35271.0,Cluster-29098.11032
GO:0008092	cytoskeletal protein binding	molecular_function	0.89077	1	1	208	281	28344	Cluster-29098.13611
GO:0072527	pyrimidine-containing compound metabolic process	biological_process	0.89109	1	1	208	276	28344	Cluster-29098.25932
GO:0065003	protein-containing complex assembly	biological_process	0.89189	1	2	208	476	28344	Cluster-29098.18527,Cluster-29098.21508
GO:0019012	virion	cellular_component	0.89195	1	3	208	685	28344	Cluster-18517.0,Cluster-28808.0,Cluster-29098.20746
GO:0005198	structural molecule activity	molecular_function	0.89438	1	6	208	1305	28344	Cluster-29098.24610,Cluster-29098.9450,Cluster-29098.13953,Cluster-29098.23630,Cluster-29098.14101,Cluster-29098.18546
GO:0007186	G protein-coupled receptor signaling pathway	biological_process	0.89543	1	1	208	278	28344	Cluster-26990.0
GO:0071705	nitrogen compound transport	biological_process	0.89589	1	6	208	1127	28344	Cluster-29098.21508,Cluster-29098.29099,Cluster-29098.19111,Cluster-29098.12784,Cluster-29098.6258,Cluster-29098.20500
GO:0015980	energy derivation by oxidation of organic compounds	biological_process	0.89906	1	1	208	313	28344	Cluster-29098.25564
GO:0006310	DNA recombination	biological_process	0.89907	1	2	208	475	28344	Cluster-29098.16717,Cluster-34936.0
GO:0043531	ADP binding	molecular_function	0.90179	1	2	208	542	28344	Cluster-19161.0,Cluster-29098.7749
GO:0043604	amide biosynthetic process	biological_process	0.90239	1	6	208	1316	28344	Cluster-29098.24610,Cluster-29098.14101,Cluster-29098.9450,Cluster-29098.7138,Cluster-29098.10078,Cluster-29098.18546
GO:0034641	cellular nitrogen compound metabolic process	biological_process	0.90583	1	45	208	6968	28344	Cluster-29098.22701,Cluster-19161.0,Cluster-29098.9450,Cluster-29098.22978,Cluster-29098.17712,Cluster-29098.12344,Cluster-29098.18333,Cluster-29098.7138,Cluster-29098.17759,Cluster-29098.19516,Cluster-29098.22707,Cluster-29098.5513,Cluster-29098.8862,Cluster-29098.16717,Cluster-29098.19666,Cluster-29098.8135,Cluster-29098.18546,Cluster-29098.14552,Cluster-29098.26468,Cluster-16342.0,Cluster-2909…
GO:0071944	cell periphery	cellular_component	0.90678	1	4	208	896	28344	Cluster-29098.22930,Cluster-18517.0,Cluster-29098.21508,Cluster-29098.23630
GO:0065008	regulation of biological quality	biological_process	0.90691	1	3	208	691	28344	Cluster-29098.23460,Cluster-29098.11032,Cluster-17416.1
GO:0008134	transcription factor binding	molecular_function	0.90738	1	1	208	296	28344	Cluster-34495.0
GO:0046983	protein dimerization activity	molecular_function	0.90813	1	2	208	491	28344	Cluster-29098.20746,Cluster-34495.0
GO:0007154	cell communication	biological_process	0.90979	1	9	208	1651	28344	Cluster-29098.12516,Cluster-29098.15759,Cluster-29098.24960,Cluster-34495.0,Cluster-29098.7138,Cluster-29098.2105,Cluster-16342.0,Cluster-29098.25386,Cluster-26990.0
GO:0098805	whole membrane	cellular_component	0.91086	1	1	208	298	28344	Cluster-29098.19111
GO:0005856	cytoskeleton	cellular_component	0.91151	1	2	208	512	28344	Cluster-16342.0,Cluster-29098.3844
GO:0006412	translation	biological_process	0.91222	1	5	208	1164	28344	Cluster-29098.14101,Cluster-29098.9450,Cluster-29098.24610,Cluster-29098.18546,Cluster-29098.7138
GO:0043043	peptide biosynthetic process	biological_process	0.92176	1	5	208	1190	28344	Cluster-29098.24610,Cluster-29098.9450,Cluster-29098.14101,Cluster-29098.7138,Cluster-29098.18546
GO:0007165	signal transduction	biological_process	0.92338	1	8	208	1542	28344	Cluster-26990.0,Cluster-16342.0,Cluster-29098.2105,Cluster-29098.7138,Cluster-34495.0,Cluster-29098.24960,Cluster-29098.15759,Cluster-29098.12516
GO:0032268	regulation of cellular protein metabolic process	biological_process	0.92401	1	1	208	329	28344	Cluster-29098.7138
GO:0043933	protein-containing complex subunit organization	biological_process	0.92735	1	2	208	541	28344	Cluster-29098.18527,Cluster-29098.21508
GO:0016787	hydrolase activity	molecular_function	0.92879	1	28	208	4513	28344	Cluster-34936.0,Cluster-29098.11386,Cluster-29098.28440,Cluster-29098.23969,Cluster-29098.5513,Cluster-29098.20733,Cluster-29098.19316,Cluster-29098.31041,Cluster-29098.23380,Cluster-29098.8135,Cluster-29098.7749,Cluster-29098.17396,Cluster-29098.16717,Cluster-19161.0,Cluster-29098.21508,Cluster-29098.16528,Cluster-29098.30931,Cluster-30040.0,Cluster-29098.14552,Cluster-29098.26731,Cluster-29098.…
GO:0051246	regulation of protein metabolic process	biological_process	0.92882	1	1	208	336	28344	Cluster-29098.7138
GO:0023052	signaling	biological_process	0.93026	1	8	208	1568	28344	Cluster-34495.0,Cluster-29098.7138,Cluster-29098.24960,Cluster-29098.12516,Cluster-29098.15759,Cluster-26990.0,Cluster-16342.0,Cluster-29098.2105
GO:0044085	cellular component biogenesis	biological_process	0.93419	1	8	208	1726	28344	Cluster-29098.18527,Cluster-29098.24610,Cluster-29098.14101,Cluster-29098.18546,Cluster-34495.0,Cluster-29098.21508,Cluster-29098.9450,Cluster-39599.0
GO:0035556	intracellular signal transduction	biological_process	0.93929	1	1	208	347	28344	Cluster-29098.15759
GO:0032502	developmental process	biological_process	0.94105	1	2	208	580	28344	Cluster-29098.12516,Cluster-29098.23630
GO:0006139	nucleobase-containing compound metabolic process	biological_process	0.94138	1	34	208	5503	28344	Cluster-29098.8135,Cluster-29098.16717,Cluster-29098.19666,Cluster-29098.8862,Cluster-29098.5513,Cluster-29098.22707,Cluster-29098.19516,Cluster-29098.17759,Cluster-29098.18333,Cluster-29098.17712,Cluster-19161.0,Cluster-29098.22978,Cluster-29098.22701,Cluster-29098.19114,Cluster-29098.25932,Cluster-29098.17253,Cluster-39392.0,Cluster-29098.30293,Cluster-29098.20733,Cluster-29098.11601,Cluster-34…
GO:0051716	cellular response to stimulus	biological_process	0.94169	1	12	208	2230	28344	Cluster-29098.15759,Cluster-29098.12516,Cluster-29098.16717,Cluster-29098.24960,Cluster-29098.7138,Cluster-29098.23768,Cluster-34495.0,Cluster-29098.2105,Cluster-34936.0,Cluster-16342.0,Cluster-29098.5513,Cluster-26990.0
GO:0006518	peptide metabolic process	biological_process	0.94339	1	5	208	1261	28344	Cluster-29098.7138,Cluster-29098.18546,Cluster-29098.14101,Cluster-29098.9450,Cluster-29098.24610
GO:0043603	cellular amide metabolic process	biological_process	0.94608	1	6	208	1449	28344	Cluster-29098.9450,Cluster-29098.14101,Cluster-29098.24610,Cluster-29098.7138,Cluster-29098.18546,Cluster-29098.10078
GO:0010467	gene expression	biological_process	0.94638	1	27	208	4593	28344	Cluster-29098.7138,Cluster-28290.0,Cluster-29098.13140,Cluster-29098.21724,Cluster-34875.0,Cluster-29098.18333,Cluster-29098.14101,Cluster-29098.18140,Cluster-29098.9450,Cluster-29098.22978,Cluster-19161.0,Cluster-16342.0,Cluster-29098.21508,Cluster-29098.14552,Cluster-29098.8135,Cluster-29098.18546,Cluster-29098.11032,Cluster-29098.20097,Cluster-29098.19666,Cluster-29098.8862,Cluster-29098.24610…
GO:0042592	homeostatic process	biological_process	0.9466	1	1	208	376	28344	Cluster-17416.1
GO:0042221	response to chemical	biological_process	0.94753	1	1	208	377	28344	Cluster-29098.20733
GO:0045184	establishment of protein localization	biological_process	0.94794	1	4	208	936	28344	Cluster-29098.29099,Cluster-29098.19111,Cluster-29098.20500,Cluster-35271.0
GO:0034613	cellular protein localization	biological_process	0.95042	1	3	208	761	28344	Cluster-29098.20500,Cluster-35271.0,Cluster-29098.19111
GO:0070727	cellular macromolecule localization	biological_process	0.95042	1	3	208	761	28344	Cluster-29098.19111,Cluster-29098.20500,Cluster-35271.0
GO:0071702	organic substance transport	biological_process	0.95504	1	6	208	1320	28344	Cluster-29098.29099,Cluster-29098.19111,Cluster-29098.21508,Cluster-29098.12784,Cluster-29098.20500,Cluster-29098.18088
GO:0008104	protein localization	biological_process	0.95609	1	4	208	971	28344	Cluster-29098.20500,Cluster-35271.0,Cluster-29098.29099,Cluster-29098.19111
GO:0140098	catalytic activity, acting on RNA	molecular_function	0.95897	1	4	208	998	28344	Cluster-29098.8135,Cluster-29098.20733,Cluster-29098.16717,Cluster-34936.0
GO:0016043	cellular component organization	biological_process	0.96126	1	7	208	1550	28344	Cluster-29098.18527,Cluster-29098.20746,Cluster-29098.13611,Cluster-29098.21508,Cluster-35271.0,Cluster-39599.0,Cluster-34495.0
GO:0005694	chromosome	cellular_component	0.96392	1	3	208	861	28344	Cluster-29098.16717,Cluster-29098.11386,Cluster-34936.0
GO:0072521	purine-containing compound metabolic process	biological_process	0.96688	1	2	208	683	28344	Cluster-29098.12287,Cluster-29098.17712
GO:0016192	vesicle-mediated transport	biological_process	0.96727	1	2	208	616	28344	Cluster-29098.30271,Cluster-29098.19111
GO:0031967	organelle envelope	cellular_component	0.9687	1	1	208	458	28344	Cluster-17416.1
GO:0050896	response to stimulus	biological_process	0.96881	1	16	208	3052	28344	Cluster-34495.0,Cluster-29098.25304,Cluster-29098.7138,Cluster-29098.23768,Cluster-29098.12516,Cluster-16342.0,Cluster-29098.21508,Cluster-29098.2105,Cluster-29098.16717,Cluster-29098.24960,Cluster-29098.15759,Cluster-29098.19669,Cluster-26990.0,Cluster-29098.20733,Cluster-29098.5513,Cluster-34936.0
GO:0003676	nucleic acid binding	molecular_function	0.97125	1	27	208	4665	28344	Cluster-29098.13140,Cluster-29098.18415,Cluster-28290.0,Cluster-29098.23768,Cluster-29098.7138,Cluster-29098.18140,Cluster-29098.20746,Cluster-29098.21277,Cluster-29098.21724,Cluster-34875.0,Cluster-29098.14552,Cluster-29098.21508,Cluster-29098.22978,Cluster-19161.0,Cluster-29098.19666,Cluster-29098.16717,Cluster-29098.17436,Cluster-29098.30293,Cluster-29098.5513,Cluster-29098.20733,Cluster-29098…
GO:1990234	transferase complex	cellular_component	0.97196	1	3	208	886	28344	Cluster-29098.3844,Cluster-29098.20097,Cluster-29098.20513
GO:0031975	envelope	cellular_component	0.97482	1	1	208	486	28344	Cluster-17416.1
GO:0003723	RNA binding	molecular_function	0.97682	1	4	208	1092	28344	Cluster-29098.16717,Cluster-29098.7138,Cluster-34936.0,Cluster-29098.13953
GO:0051641	cellular localization	biological_process	0.97759	1	3	208	884	28344	Cluster-29098.20500,Cluster-35271.0,Cluster-29098.19111
GO:0016070	RNA metabolic process	biological_process	0.9776	1	20	208	3726	28344	Cluster-29098.19516,Cluster-29098.17759,Cluster-29098.11601,Cluster-29098.30293,Cluster-29098.20733,Cluster-39392.0,Cluster-29098.8862,Cluster-29098.17253,Cluster-29098.19666,Cluster-29098.8135,Cluster-29098.14552,Cluster-29098.22978,Cluster-19161.0,Cluster-29098.21508,Cluster-16342.0,Cluster-29098.18140,Cluster-29098.21724,Cluster-34875.0,Cluster-29098.18333,Cluster-29098.13140
GO:0016779	nucleotidyltransferase activity	molecular_function	0.97905	1	1	208	486	28344	Cluster-29098.19111
GO:0006996	organelle organization	biological_process	0.98069	1	3	208	958	28344	Cluster-39599.0,Cluster-35271.0,Cluster-29098.13611
GO:0006886	intracellular protein transport	biological_process	0.98087	1	2	208	702	28344	Cluster-29098.20500,Cluster-29098.19111
GO:0015031	protein transport	biological_process	0.98092	1	3	208	920	28344	Cluster-29098.29099,Cluster-29098.19111,Cluster-29098.20500
GO:0016817	hydrolase activity, acting on acid anhydrides	molecular_function	0.98096	1	5	208	1325	28344	Cluster-29098.16717,Cluster-29098.13140,Cluster-29098.11386,Cluster-34936.0,Cluster-19161.0
GO:0017111	nucleoside-triphosphatase activity	molecular_function	0.98289	1	4	208	1168	28344	Cluster-29098.16717,Cluster-29098.11386,Cluster-34936.0,Cluster-19161.0
GO:0071840	cellular component organization or biogenesis	biological_process	0.98309	1	11	208	2530	28344	Cluster-35271.0,Cluster-29098.18546,Cluster-34495.0,Cluster-29098.18527,Cluster-29098.24610,Cluster-29098.20746,Cluster-29098.14101,Cluster-39599.0,Cluster-29098.13611,Cluster-29098.21508,Cluster-29098.9450
GO:0015833	peptide transport	biological_process	0.98367	1	3	208	943	28344	Cluster-29098.19111,Cluster-29098.29099,Cluster-29098.20500
GO:0042886	amide transport	biological_process	0.98437	1	3	208	949	28344	Cluster-29098.20500,Cluster-29098.29099,Cluster-29098.19111
GO:0005737	cytoplasm	cellular_component	0.98672	1	9	208	2099	28344	Cluster-29098.7138,Cluster-34495.0,Cluster-18517.0,Cluster-29098.3844,Cluster-29098.21508,Cluster-29098.22378,Cluster-29098.22948,Cluster-29098.19111,Cluster-29098.12353
GO:0016462	pyrophosphatase activity	molecular_function	0.98696	1	4	208	1212	28344	Cluster-29098.11386,Cluster-29098.16717,Cluster-19161.0,Cluster-34936.0
GO:0043232	intracellular non-membrane-bounded organelle	cellular_component	0.98755	1	10	208	2447	28344	Cluster-29098.3844,Cluster-16342.0,Cluster-29098.9450,Cluster-34936.0,Cluster-29098.11386,Cluster-29098.14101,Cluster-29098.24610,Cluster-29098.7138,Cluster-29098.18546,Cluster-29098.16717
GO:0006259	DNA metabolic process	biological_process	0.98782	1	5	208	1453	28344	Cluster-34936.0,Cluster-29098.21508,Cluster-29098.5513,Cluster-29098.16717,Cluster-29098.23768
GO:0046907	intracellular transport	biological_process	0.98821	1	2	208	769	28344	Cluster-29098.20500,Cluster-29098.19111
GO:0043228	non-membrane-bounded organelle	cellular_component	0.98832	1	10	208	2465	28344	Cluster-29098.9450,Cluster-29098.3844,Cluster-16342.0,Cluster-34936.0,Cluster-29098.11386,Cluster-29098.14101,Cluster-29098.24610,Cluster-29098.18546,Cluster-29098.7138,Cluster-29098.16717
GO:0051649	establishment of localization in cell	biological_process	0.98908	1	2	208	780	28344	Cluster-29098.19111,Cluster-29098.20500
GO:0016818	hydrolase activity, acting on acid anhydrides, in phosphorus-containing anhydrides	molecular_function	0.99013	1	4	208	1255	28344	Cluster-29098.11386,Cluster-29098.16717,Cluster-19161.0,Cluster-34936.0
GO:0031981	nuclear lumen	cellular_component	0.99269	1	2	208	889	28344	Cluster-29098.8862,Cluster-29098.21508
GO:0090304	nucleic acid metabolic process	biological_process	0.99302	1	25	208	4850	28344	Cluster-29098.14552,Cluster-29098.26468,Cluster-29098.21508,Cluster-16342.0,Cluster-19161.0,Cluster-29098.22978,Cluster-29098.13140,Cluster-29098.23768,Cluster-29098.18140,Cluster-34875.0,Cluster-29098.18333,Cluster-29098.21724,Cluster-29098.5513,Cluster-29098.30293,Cluster-29098.20733,Cluster-39392.0,Cluster-29098.19516,Cluster-29098.17759,Cluster-34936.0,Cluster-29098.11601,Cluster-29098.16717,…
GO:0005515	protein binding	molecular_function	0.99419	1	29	208	5338	28344	Cluster-29098.15637,Cluster-29098.21080,Cluster-29098.20746,Cluster-29098.3024,Cluster-28290.0,Cluster-34495.0,Cluster-29098.2361,Cluster-13359.0,Cluster-29098.28762,Cluster-29098.15821,Cluster-29098.13611,Cluster-29098.5521,Cluster-29098.14284,Cluster-29098.25733,Cluster-29098.14359,Cluster-29098.7133,Cluster-29098.22924,Cluster-29098.16717,Cluster-29098.17396,Cluster-11502.0,Cluster-29098.23380…
GO:0031974	membrane-enclosed lumen	cellular_component	0.99488	1	2	208	941	28344	Cluster-29098.21508,Cluster-29098.8862
GO:0043233	organelle lumen	cellular_component	0.99488	1	2	208	941	28344	Cluster-29098.21508,Cluster-29098.8862
GO:0070013	intracellular organelle lumen	cellular_component	0.99488	1	2	208	941	28344	Cluster-29098.8862,Cluster-29098.21508
GO:0006396	RNA processing	biological_process	0.99891	1	1	208	807	28344	Cluster-29098.8135
GO:0005622	intracellular	cellular_component	0.99911	1	31	208	6401	28344	Cluster-29098.12287,Cluster-34495.0,Cluster-29098.7138,Cluster-29098.14101,Cluster-29098.17712,Cluster-29098.25564,Cluster-29098.9450,Cluster-16342.0,Cluster-29098.21508,Cluster-29098.19910,Cluster-29098.16717,Cluster-29098.20097,Cluster-18517.0,Cluster-29098.18546,Cluster-29098.24610,Cluster-29098.8862,Cluster-29098.18527,Cluster-29098.18361,Cluster-29098.17464,Cluster-29098.17687,Cluster-17416.…
GO:0043227	membrane-bounded organelle	cellular_component	0.99912	1	14	208	3529	28344	Cluster-17416.1,Cluster-29098.20513,Cluster-29098.20500,Cluster-29098.12353,Cluster-29098.19111,Cluster-29098.3844,Cluster-29098.21508,Cluster-29098.22378,Cluster-29098.20097,Cluster-34495.0,Cluster-18517.0,Cluster-29098.7138,Cluster-29098.21080,Cluster-29098.8862
GO:0098772	molecular function regulator	molecular_function	0.99928	1	1	208	925	28344	Cluster-16342.0
GO:0005634	nucleus	cellular_component	0.9997	1	6	208	2219	28344	Cluster-29098.8862,Cluster-29098.3844,Cluster-29098.21508,Cluster-17416.1,Cluster-29098.20513,Cluster-29098.20097
GO:0043226	organelle	cellular_component	0.99973	1	22	208	5250	28344	Cluster-18517.0,Cluster-29098.18546,Cluster-29098.20097,Cluster-29098.16717,Cluster-29098.24610,Cluster-29098.8862,Cluster-29098.20500,Cluster-29098.11386,Cluster-29098.20513,Cluster-17416.1,Cluster-29098.19111,Cluster-29098.22378,Cluster-29098.3844,Cluster-34936.0,Cluster-29098.12353,Cluster-34495.0,Cluster-29098.7138,Cluster-29098.14101,Cluster-29098.21080,Cluster-29098.9450,Cluster-29098.21508…
GO:0043229	intracellular organelle	cellular_component	0.99984	1	20	208	5016	28344	Cluster-16342.0,Cluster-29098.21508,Cluster-29098.9450,Cluster-29098.7138,Cluster-34495.0,Cluster-29098.14101,Cluster-29098.20513,Cluster-17416.1,Cluster-29098.11386,Cluster-29098.12353,Cluster-34936.0,Cluster-29098.3844,Cluster-29098.22378,Cluster-29098.19111,Cluster-29098.16717,Cluster-29098.20097,Cluster-29098.18546,Cluster-18517.0,Cluster-29098.24610,Cluster-29098.8862
GO:0043231	intracellular membrane-bounded organelle	cellular_component	0.9999	1	10	208	3197	28344	Cluster-29098.8862,Cluster-34495.0,Cluster-29098.7138,Cluster-29098.20097,Cluster-29098.21508,Cluster-29098.3844,Cluster-29098.22378,Cluster-29098.12353,Cluster-29098.20513,Cluster-17416.1
