# Supplementary material for: Integrated Transcriptome and Metabolome Analysis to Identify Sugarcane Gene Defense against Fall Armyworm (Spodoptera frugiperda) Herbivory
Source: Int J Mol Sci. 2022 Nov 8;23(22):13712. doi: 10.3390/ijms232213712 (PMC9694286; doi:10.3390/ijms232213712)
Supplement: Supplementary file 1 [file ijms-23-13712-s001.zip › ijms-1999975-supplementary/Table S/Table S5.xlsx]

## Sheet: Sheet1
Category	gene_id	HS_readcount	CS_readcount	log2FoldChange	pval	padj	Gene Length	NR GI	NR ID	NR Score	NR Evalue	NR Description	NT GI	NT ID	NT Score	NT Evalue	NT Description	KO ID	KO Name	KO Description	Http Link	Swissprot Description	PFAM description	Gene Ontology Biological Pathway	BP Description	Gene Ontology Molecular Function	MF Description	Gene Ontology Cellular Component	CC Description
cytochrome P450	Cluster-29098.28485	902.182	363.96	1.3168	9.6778e-06	0.0037927	1984	241928870	EES02015.1	1233	1.5e-132	hypothetical protein SORBI_3003G413800 [Sorghum bicolor]	XM_002456850.2	XM_002456850	1547	0	PREDICTED: Sorghum bicolor cytochrome P450 89A2 (LOC8067864), mRNA	K07408	CYP1A1	cytochrome P450 family 1 subfamily A polypeptide 1	http://www.genome.jp/dbget-bin/www_bget?ko:K07408	Cytochrome P450 89A2 OS=Arabidopsis thaliana OX=3702 GN=CYP89A2 PE=2 SV=2	Cytochrome P450	GO:0055114	oxidation-reduction process	GO:0005506//GO:0016705//GO:0020037	iron ion binding//oxidoreductase activity, acting on paired donors, with incorporation or reduction of molecular oxygen//heme binding	--	--
	Cluster-29098.25304	514.099	122.991	2.0514	1.2708e-05	0.0046612	1452	1394860104	PWZ04728.1	2110	2.3e-234	Cytochrome P450 89A2 [Zea mays]	EU955488.1	EU955488	962	0	Zea mays clone 1534305 mRNA sequence	--	--	--	--	Cytochrome P450 89A2 OS=Arabidopsis thaliana OX=3702 GN=CYP89A2 PE=2 SV=2	Cytochrome P450//Liver-expressed antimicrobial peptide 2 precursor (LEAP-2)	GO:0042742//GO:0055114	defense response to bacterium//oxidation-reduction process	GO:0005506//GO:0016705//GO:0020037	iron ion binding//oxidoreductase activity, acting on paired donors, with incorporation or reduction of molecular oxygen//heme binding	--	--
	Cluster-29098.8396	615.554	138.214	2.172	1.3008e-05	0.0047208	2083	992170167	KXG30541.1	1264	4.1e-136	hypothetical protein SORBI_3004G201100 [Sorghum bicolor]	AY675076.1	AY675076	1314	0	Sorghum bicolor flavonoid 3'-hydroxylase gene, complete cds	K05280	E1.14.13.21	flavonoid 3'-monooxygenase	http://www.genome.jp/dbget-bin/www_bget?ko:K05280	Flavonoid 3'-monooxygenase CYP75B3 OS=Oryza sativa subsp. japonica OX=39947 GN=CYP75B3 PE=2 SV=1	Cytochrome P450	GO:0055114	oxidation-reduction process	GO:0016705//GO:0005506//GO:0020037	oxidoreductase activity, acting on paired donors, with incorporation or reduction of molecular oxygen//iron ion binding//heme binding	--	--
	Cluster-29098.29987	44.7684	0	7.6232	2.3798e-05	0.0074145	1817	241930342	EES03487.1	2404	2.3e-268	hypothetical protein SORBI_3003G269500 [Sorghum bicolor]	XM_002458322.2	XM_002458322	1399	0	PREDICTED: Sorghum bicolor cytochrome P450 711A1 (LOC8059146), mRNA	K20771	CYP711A1	carlactone C-19 oxidase	http://www.genome.jp/dbget-bin/www_bget?ko:K20771	Cytochrome P450 711A1 OS=Arabidopsis thaliana OX=3702 GN=CYP711A1 PE=2 SV=1	Cytochrome P450//Herpesvirus glycoprotein D/GG/GX domain	GO:0055114	oxidation-reduction process	GO:0020037//GO:0016705//GO:0005506	heme binding//oxidoreductase activity, acting on paired donors, with incorporation or reduction of molecular oxygen//iron ion binding	GO:0016021	integral component of membrane
	Cluster-26339.0	42.1878	0	7.5384	5.7359e-05	0.014284	748	242076222	XP_002448047.1	872	4.2e-91	cytochrome P450 71A9 [Sorghum bicolor]	XM_002448002.2	XM_002448002	522	0	PREDICTED: Sorghum bicolor cytochrome P450 71A9 (LOC8073591), mRNA	K20617	CYP71A	cytochrome P450 family 71 subfamily A	http://www.genome.jp/dbget-bin/www_bget?ko:K20617	Cytochrome P450 71A9 OS=Glycine max OX=3847 GN=CYP71A9 PE=2 SV=1	Cytochrome P450	GO:0055114	oxidation-reduction process	GO:0005506//GO:0016705//GO:0020037	iron ion binding//oxidoreductase activity, acting on paired donors, with incorporation or reduction of molecular oxygen//heme binding	--	--
	Cluster-25849.0	234.925	63.3394	1.8975	0.00015131	0.029217	2009	1174563766	OQU89596.1	1329	1.1e-143	hypothetical protein SORBI_3002G220500 [Sorghum bicolor]	XM_002462425.2	XM_002462425	767	0	PREDICTED: Sorghum bicolor cytochrome P450 76M5 (LOC8062762), mRNA	--	--	--	--	Cytochrome P450 76M5 OS=Oryza sativa subsp. japonica OX=39947 GN=CYP76M5 PE=1 SV=1	Cytochrome P450	GO:0055114	oxidation-reduction process	GO:0016705//GO:0005506//GO:0020037	oxidoreductase activity, acting on paired donors, with incorporation or reduction of molecular oxygen//iron ion binding//heme binding	--	--
FAD dependent oxidoreductase	Cluster-29098.23630	467.75	139.718	1.7315	1.852e-06	0.0011211	2395	242065798	XP_002454188.1	2300	3.5e-256	long-chain-alcohol oxidase FAO2 [Sorghum bicolor]	XM_002454145.2	XM_002454145	1569	0	PREDICTED: Sorghum bicolor long-chain-alcohol oxidase FAO2 (LOC8072490), mRNA	K17756	FAO3	long-chain-alcohol oxidase	http://www.genome.jp/dbget-bin/www_bget?ko:K17756	Long-chain-alcohol oxidase FAO2 OS=Lotus japonicus OX=34305 GN=FAO2 PE=2 SV=1	DEC-1 protein, N-terminal region//FAD binding domain//GMC oxidoreductase//3-hydroxyacyl-CoA dehydrogenase, NAD binding domain//Pyridine nucleotide-disulphide oxidoreductase//FAD dependent oxidoreductase//GMC oxidoreductase//UDP-glucose/GDP-mannose dehydrogenase family, NAD binding domain	GO:0006633//GO:0006568//GO:0055114//GO:0006552//GO:0006550//GO:0018874//GO:0006554//GO:0007304//GO:0006574//GO:0006631	fatty acid biosynthetic process//tryptophan metabolic process//oxidation-reduction process//leucine catabolic process//isoleucine catabolic process//benzoate metabolic process//lysine catabolic process//chorion-containing eggshell formation//valine catabolic process//fatty acid metabolic process	GO:0051287//GO:0016616//GO:0071949//GO:0050660//GO:0016614//GO:0003857//GO:0005213//GO:0016491	NAD binding//oxidoreductase activity, acting on the CH-OH group of donors, NAD or NADP as acceptor//FAD binding//flavin adenine dinucleotide binding//oxidoreductase activity, acting on CH-OH group of donors//3-hydroxyacyl-CoA dehydrogenase activity//structural constituent of egg chorion//oxidoreductase activity	GO:0005576//GO:0042600	extracellular region//egg chorion
	Cluster-29098.10329	90.9717	11.4665	2.9183	0.00023507	0.039712	1481	241925983	EER99127.1	1924	8.5e-213	hypothetical protein SORBI_3002G253500 [Sorghum bicolor]	XM_002462561.2	XM_002462561	1089	0	PREDICTED: Sorghum bicolor probable sarcosine oxidase (LOC8055891), mRNA	K00306	PIPOX	sarcosine oxidase / L-pipecolate oxidase	http://www.genome.jp/dbget-bin/www_bget?ko:K00306	Probable sarcosine oxidase OS=Arabidopsis thaliana OX=3702 GN=At2g24580 PE=2 SV=1	Diacylglycerol kinase catalytic domain//Flavin containing amine oxidoreductase//3-hydroxyacyl-CoA dehydrogenase, NAD binding domain//FAD binding domain//Pyridine nucleotide-disulphide oxidoreductase//FAD dependent oxidoreductase	GO:0006550//GO:0018874//GO:0055114//GO:0006631//GO:0006552//GO:0006574//GO:0006633//GO:0006568//GO:0006554	isoleucine catabolic process//benzoate metabolic process//oxidation-reduction process//fatty acid metabolic process//leucine catabolic process//valine catabolic process//fatty acid biosynthetic process//tryptophan metabolic process//lysine catabolic process	GO:0016491//GO:0071949//GO:0016301//GO:0003857	oxidoreductase activity//FAD binding//kinase activity//3-hydroxyacyl-CoA dehydrogenase activity	--	--
	Cluster-29098.10329	90.9717	11.4665	2.9183	0.00023507	0.039712	1481	241925983	EER99127.1	1924	8.5e-213	hypothetical protein SORBI_3002G253500 [Sorghum bicolor]	XM_002462561.2	XM_002462561	1089	0	PREDICTED: Sorghum bicolor probable sarcosine oxidase (LOC8055891), mRNA	K00306	PIPOX	sarcosine oxidase / L-pipecolate oxidase	http://www.genome.jp/dbget-bin/www_bget?ko:K00306	Probable sarcosine oxidase OS=Arabidopsis thaliana OX=3702 GN=At2g24580 PE=2 SV=1	Diacylglycerol kinase catalytic domain//Flavin containing amine oxidoreductase//3-hydroxyacyl-CoA dehydrogenase, NAD binding domain//FAD binding domain//Pyridine nucleotide-disulphide oxidoreductase//FAD dependent oxidoreductase	GO:0006550//GO:0018874//GO:0055114//GO:0006631//GO:0006552//GO:0006574//GO:0006633//GO:0006568//GO:0006554	isoleucine catabolic process//benzoate metabolic process//oxidation-reduction process//fatty acid metabolic process//leucine catabolic process//valine catabolic process//fatty acid biosynthetic process//tryptophan metabolic process//lysine catabolic process	GO:0016491//GO:0071949//GO:0016301//GO:0003857	oxidoreductase activity//FAD binding//kinase activity//3-hydroxyacyl-CoA dehydrogenase activity	--	--
long-chain-alcohol oxidase FAO2	Cluster-29098.23630	467.75	139.718	1.7315	1.852e-06	0.0011211	2395	242065798	XP_002454188.1	2300	3.5e-256	long-chain-alcohol oxidase FAO2 [Sorghum bicolor]	XM_002454145.2	XM_002454145	1569	0	PREDICTED: Sorghum bicolor long-chain-alcohol oxidase FAO2 (LOC8072490), mRNA	K17756	FAO3	long-chain-alcohol oxidase	http://www.genome.jp/dbget-bin/www_bget?ko:K17756	Long-chain-alcohol oxidase FAO2 OS=Lotus japonicus OX=34305 GN=FAO2 PE=2 SV=1	DEC-1 protein, N-terminal region//FAD binding domain//GMC oxidoreductase//3-hydroxyacyl-CoA dehydrogenase, NAD binding domain//Pyridine nucleotide-disulphide oxidoreductase//FAD dependent oxidoreductase//GMC oxidoreductase//UDP-glucose/GDP-mannose dehydrogenase family, NAD binding domain	GO:0006633//GO:0006568//GO:0055114//GO:0006552//GO:0006550//GO:0018874//GO:0006554//GO:0007304//GO:0006574//GO:0006631	fatty acid biosynthetic process//tryptophan metabolic process//oxidation-reduction process//leucine catabolic process//isoleucine catabolic process//benzoate metabolic process//lysine catabolic process//chorion-containing eggshell formation//valine catabolic process//fatty acid metabolic process	GO:0051287//GO:0016616//GO:0071949//GO:0050660//GO:0016614//GO:0003857//GO:0005213//GO:0016491	NAD binding//oxidoreductase activity, acting on the CH-OH group of donors, NAD or NADP as acceptor//FAD binding//flavin adenine dinucleotide binding//oxidoreductase activity, acting on CH-OH group of donors//3-hydroxyacyl-CoA dehydrogenase activity//structural constituent of egg chorion//oxidoreductase activity	GO:0005576//GO:0042600	extracellular region//egg chorion
3-ketoacyl-CoA synthase	Cluster-29098.22948	824.33	318.022	1.3811	4.0835e-05	0.010977	1885	242057615	XP_002457953.1	1305	6.5e-141	3-ketoacyl-CoA synthase 5 [Sorghum bicolor]	XM_002457908.2	XM_002457908	974	0	PREDICTED: Sorghum bicolor 3-ketoacyl-CoA synthase 5 (LOC8074962), mRNA	--	--	--	--	3-ketoacyl-CoA synthase 6 OS=Arabidopsis thaliana OX=3702 GN=CUT1 PE=1 SV=1	FAE1/Type III polyketide synthase-like protein//3-Oxoacyl-[acyl-carrier-protein (ACP)] synthase III//CLN3 protein	GO:0006633//GO:0042967	fatty acid biosynthetic process//obsolete acyl-carrier-protein biosynthetic process	GO:0016747//GO:0004315	transferase activity, transferring acyl groups other than amino-acyl groups//3-oxoacyl-[acyl-carrier-protein] synthase activity	GO:0005835//GO:0016020	fatty acid synthase complex//membrane
PTI1-like tyrosine-protein kinase	Cluster-29098.27664	515.324	168.528	1.6262	2.9915e-05	0.0088044	1165	1205965605	XP_002446712.2	1122	6.7e-120	PTI1-like tyrosine-protein kinase 1 [Sorghum bicolor]	XM_002446667.2	XM_002446667	716	0	PREDICTED: Sorghum bicolor PTI1-like tyrosine-protein kinase 1 (LOC8060180), mRNA	K13436	PTI1	pto-interacting protein 1	http://www.genome.jp/dbget-bin/www_bget?ko:K13436	PTI1-like tyrosine-protein kinase 3 OS=Arabidopsis thaliana OX=3702 GN=PTI13 PE=1 SV=1	Protein tyrosine and serine/threonine kinase//Protein kinase domain	GO:0006468	protein phosphorylation	GO:0004672//GO:0005524	protein kinase activity//ATP binding	--	--
pathogenesis-related protein	Cluster-29098.10444	290.668	29.1432	3.4153	2.5776e-06	0.0013993	957	1394870687	PWZ15283.1	760	5.2e-78	Pathogenesis-related protein 1 [Zea mays]	XM_008653766.2	XM_008653766	404	0	PREDICTED: Zea mays pathogenesis-related protein PRB1-3 (LOC103631918), mRNA	K13449	PR1	pathogenesis-related protein 1	http://www.genome.jp/dbget-bin/www_bget?ko:K13449	Pathogenesis-related protein PRB1-3 OS=Hordeum vulgare OX=4513 PE=2 SV=1	--	--	--	--	--	--	--
heat shock 70kDa protein (Hsp70)	Cluster-29098.20436	88.459	0.802162	6.4133	6.1872e-08	7.9432e-05	345	1142627549	ONL96611.1	419	6.5e-39	Heat shock cognate 70 kDa protein 2 [Zea mays]	XM_002468052.2	XM_002468052	300	7.65419e-155	PREDICTED: Sorghum bicolor heat shock cognate 70 kDa protein 2 (LOC8084930), mRNA	K03283	HSPA1_8	heat shock 70kDa protein 1/8	http://www.genome.jp/dbget-bin/www_bget?ko:K03283	Heat shock 70 kDa protein 3 OS=Arabidopsis thaliana OX=3702 GN=HSP70-3 PE=1 SV=1	--	--	--	--	--	--	--
heat shock 70kDa protein (Hsp70)	Cluster-29098.27602	45.9479	0	7.6609	3.0219e-06	0.0015518	588	1205924499	XP_002466630.2	598	1.9e-59	heat shock 70 kDa protein 6, chloroplastic [Sorghum bicolor]	XM_002466585.2	XM_002466585	446	0	PREDICTED: Sorghum bicolor heat shock 70 kDa protein 6, chloroplastic (LOC8054132), mRNA	K03283	HSPA1_8	heat shock 70kDa protein 1/8	http://www.genome.jp/dbget-bin/www_bget?ko:K03283	Heat shock 70 kDa protein 6, chloroplastic OS=Arabidopsis thaliana OX=3702 GN=HSP70-6 PE=1 SV=1	--	--	--	--	--	--	--
Cysteine proteinase Cathepsin	Cluster-2380.0	0	42.8122	-8.2069	2.6121e-06	0.0013993	386	323448746	EGB04641.1	226	1.7e-16	hypothetical protein AURANDRAFT_59482 [Aureococcus anophagefferens]	--	--	--	--	--	--	--	--	--	Q8HY82	231	1.7e-18	Cathepsin S OS=Saimiri boliviensis boliviensis OX=39432 GN=CTSS PE=2 SV=1	PF00112//PF03051	Papain family cysteine protease//Peptidase C1-like family	GO:0006508	proteolysis	GO:0008234//GO:0004197	cysteine-type peptidase activity//cysteine-type endopeptidase activity	--	--	KOG1543	Cysteine proteinase Cathepsin L
Cysteine proteinase inhibitor	Cluster-29098.16977	858.701	2181.61	-1.3459	5.6918e-05	0.014284	2289	1174550082	OQU78230.1	1130	1.5e-120	hypothetical protein SORBI_3009G181900 [Sorghum bicolor]	XM_021447763.1	XM_021447763	1047	0	PREDICTED: Sorghum bicolor dr1-associated corepressor homolog (LOC8077043), mRNA	--	--	--	--	Q9LEI7	380	5.5e-35	Cysteine proteinase inhibitor OS=Hordeum vulgare OX=4513 GN=ICY PE=1 SV=1	PF16845//PF12235//PF00125//PF04971//PF00031	Aspartic acid proteinase inhibitor//Fragile X-related 1 protein core C terminal//Core histone H2A/H2B/H3/H4//Bacteriophage P21 holin S//Cystatin domain	GO:0019835	cytolysis	GO:0004869//GO:0003677//GO:0003723	cysteine-type endopeptidase inhibitor activity//DNA binding//RNA binding	GO:0000786	nucleosome	KOG1659	Class 2 transcription repressor NC2, alpha subunit (DRAP1)
Cysteine proteinase inhibitor	Cluster-29098.15007	737.938	1556.35	-1.0764	0.00031788	0.047914	1648	1492257717	RLN24045.1	504	4.3e-48	hypothetical protein C2845_PM07G06200 [Panicum miliaceum]	JQ922266.1	JQ922266	566	0	Saccharum hybrid cultivar SP70-1143 cystatin 3 (CPI-3) mRNA, complete cds	--	--	--	--	Q0JNR2	440	4.3e-42	Cysteine proteinase inhibitor 12 OS=Oryza sativa subsp. japonica OX=39947 GN=Os01g0270100 PE=2 SV=1	--	--	--	--	--	--	--	--	--	--
glutathione S-transferase	Cluster-29098.11270	196.418	8.90922	4.302	2.8971e-09	7.1907e-06	610	242035275	XP_002465032.1	573	1.6e-56	probable glutathione S-transferase GSTU6 [Sorghum bicolor]	XM_002464987.2	XM_002464987	365	0	PREDICTED: Sorghum bicolor probable glutathione S-transferase GSTU6 (LOC8062621), mRNA	K00799	GST, gst	glutathione S-transferase	http://www.genome.jp/dbget-bin/www_bget?ko:K00799	Probable glutathione S-transferase GSTU6 OS=Oryza sativa subsp. japonica OX=39947 GN=GSTU6 PE=2 SV=2	--	--	--	--	--	--	--
	Cluster-29098.4396	797.006	174.358	2.2086	2.2023e-08	3.8136e-05	1042	241944563	EES17708.1	699	6.7e-71	hypothetical protein SORBI_3009G043600 [Sorghum bicolor]	XM_002439233.2	XM_002439233	319	6.76166e-165	PREDICTED: Sorghum bicolor glutathione S-transferase 4 (LOC8069493), mRNA	K00799	GST, gst	glutathione S-transferase	http://www.genome.jp/dbget-bin/www_bget?ko:K00799	Glutathione S-transferase 4 OS=Zea mays OX=4577 GN=GST4 PE=1 SV=2	Glutathione S-transferase, N-terminal domain//Glutathione S-transferase, N-terminal domain//Glutathione S-transferase, N-terminal domain	--	--	GO:0005515	protein binding	--	--
	Cluster-29098.25968	58.0524	0	7.9982	5.1053e-07	0.000458	508	1435185432	XP_025791996.1	419	9.6e-39	uncharacterized protein LOC112873194 [Panicum hallii]	AY104418.2	AY104418	278	1.97558e-142	Zea mays PCO115418 mRNA sequence	K00799	GST, gst	glutathione S-transferase	http://www.genome.jp/dbget-bin/www_bget?ko:K00799	Probable glutathione S-transferase OS=Nicotiana tabacum OX=4097 PE=2 SV=1	Glutathione S-transferase, N-terminal domain//Glutathione S-transferase, N-terminal domain//Glutathione S-transferase, N-terminal domain	--	--	GO:0005515	protein binding	--	--
	Cluster-29098.21080	889.106	172.321	2.3912	2.4148e-06	0.0013623	1499	1070952018	OEL26060.1	626	2.8e-62	putative glutathione S-transferase GSTF1 [Dichanthelium oligosanthes]	XM_007144483.1	XM_007144483	38	1.58247e-08	Phaseolus vulgaris hypothetical protein (PHAVU_007G164900g) mRNA, complete cds	K00799	GST, gst	glutathione S-transferase	http://www.genome.jp/dbget-bin/www_bget?ko:K00799	Probable glutathione S-transferase GSTF1 OS=Oryza sativa subsp. japonica OX=39947 GN=GSTF1 PE=1 SV=2	PIG-X / PBN1//Glutathione S-transferase, N-terminal domain//Glutathione S-transferase, N-terminal domain//Glutathione S-transferase, N-terminal domain	GO:0006506	GPI anchor biosynthetic process	GO:0005515	protein binding	GO:0005789	endoplasmic reticulum membrane
	Cluster-29098.3024	487.011	157.025	1.658	3.6884e-05	0.010172	1480	1205957758	XP_002448916.2	562	7.3e-55	glutathione transferase GST 23 [Sorghum bicolor]	XM_002448871.2	XM_002448871	323	5.79486e-167	PREDICTED: Sorghum bicolor glutathione transferase GST 23 (LOC8067630), mRNA	K00799	GST, gst	glutathione S-transferase	http://www.genome.jp/dbget-bin/www_bget?ko:K00799	Glutathione transferase GST 23 OS=Zea mays OX=4577 PE=2 SV=1	Glutathione S-transferase, N-terminal domain//Glutathione S-transferase, N-terminal domain//Glutathione S-transferase, N-terminal domain	--	--	GO:0005515	protein binding	--	--
	Cluster-29098.18423	663.896	188.268	1.8124	5.2068e-05	0.013415	1037	241916834	EER89978.1	897	7.3e-94	hypothetical protein SORBI_3010G175800 [Sorghum bicolor]	XM_002438566.2	XM_002438566	578	0	PREDICTED: Sorghum bicolor probable glutathione S-transferase GSTU1 (LOC8079320), mRNA	K00799	GST, gst	glutathione S-transferase	http://www.genome.jp/dbget-bin/www_bget?ko:K00799	Probable glutathione S-transferase GSTU1 OS=Oryza sativa subsp. indica OX=39946 GN=GSTU1 PE=1 SV=1	Glutathione S-transferase, N-terminal domain//Glutathione S-transferase, N-terminal domain//Glutathione S-transferase, N-terminal domain	--	--	GO:0005515	protein binding	--	--
	Cluster-29098.25262	322.537	119.033	1.4505	0.00012598	0.025628	1118	242044386	XP_002460064.1	1007	1.4e-106	probable glutathione S-transferase GSTU1 [Sorghum bicolor]	XM_002460019.2	XM_002460019	528	0	PREDICTED: Sorghum bicolor probable glutathione S-transferase GSTU1 (LOC8055526), mRNA	K00799	GST, gst	glutathione S-transferase	http://www.genome.jp/dbget-bin/www_bget?ko:K00799	Probable glutathione S-transferase GSTU1 OS=Oryza sativa subsp. japonica OX=39947 GN=GSTU1 PE=1 SV=1	Ectatomin	GO:0006811//GO:0009405	ion transport//pathogenesis	GO:0005216	ion channel activity	GO:0005576	extracellular region
	Cluster-29098.23558	663.899	274.574	1.2747	0.00014656	0.028568	612	242086891	XP_002439278.1	594	5.9e-59	glutathione S-transferase 4 [Sorghum bicolor]	NM_001111896.2	NM_001111896	276	3.11394e-141	Zea mays glutathione S-transferase 2 (LOC542311), mRNA	K00799	GST, gst	glutathione S-transferase	http://www.genome.jp/dbget-bin/www_bget?ko:K00799	Glutathione S-transferase 4 OS=Zea mays OX=4577 GN=GST4 PE=1 SV=2	--	--	--	--	--	--	--
