# Supplementary material for: Integrated Transcriptome and Metabolome Analysis to Identify Sugarcane Gene Defense against Fall Armyworm (Spodoptera frugiperda) Herbivory
Source: Int J Mol Sci. 2022 Nov 8;23(22):13712. doi: 10.3390/ijms232213712 (PMC9694286; doi:10.3390/ijms232213712)
Supplement: Supplementary file 1 [file ijms-23-13712-s001.zip › ijms-1999975-supplementary/Table S/Table S6.xlsx]

## Sheet: Sheet1
Category	gene_id	HS_readcount	CS_readcount	log2FoldChange	pval	padj	Gene Length	NR GI	NR ID	NR Score	NR Evalue	NR Description	NT GI	NT ID	NT Score	NT Evalue	NT Description	KO ID	KO Name	KO Description	Http Link	Swissprot Description	PFAM description	Gene Ontology Biological Pathway	BP Description	Gene Ontology Molecular Function	MF Description	Gene Ontology Cellular Component	CC Description
shikimate O-hydroxycinnamoyltransferase	Cluster-29098.19275	239.434	63.4443	1.937	1.9637e-05	0.0064985	991	242049310	XP_002462399.1	1297	2.9e-140	putrescine hydroxycinnamoyltransferase 1 [Sorghum bicolor]	XM_002462354.2	XM_002462354	665	0	PREDICTED: Sorghum bicolor putrescine hydroxycinnamoyltransferase 1 (LOC8060267), mRNA	K13065	E2.3.1.133, HCT	shikimate O-hydroxycinnamoyltransferase	http://www.genome.jp/dbget-bin/www_bget?ko:K13065	Putrescine hydroxycinnamoyltransferase 1 OS=Oryza sativa subsp. japonica OX=39947 GN=PHT1 PE=2 SV=1	Transferase family	--	--	GO:0016747	transferase activity, transferring acyl groups other than amino-acyl groups	--	--
shikimate O-hydroxycinnamoyltransferase	Cluster-29098.6988	108.242	18.1277	2.5439	0.00028292	0.045005	1780	241941920	EES15065.1	2028	8.9e-225	hypothetical protein SORBI_3007G142200 [Sorghum bicolor]	XM_002445525.2	XM_002445525	1331	0	PREDICTED: Sorghum bicolor putrescine hydroxycinnamoyltransferase 1 (LOC8080611), mRNA	K13065	E2.3.1.133, HCT	shikimate O-hydroxycinnamoyltransferase	http://www.genome.jp/dbget-bin/www_bget?ko:K13065	Putrescine hydroxycinnamoyltransferase 1 OS=Oryza sativa subsp. japonica OX=39947 GN=PHT1 PE=2 SV=1	Transferase family	--	--	GO:0016747	transferase activity, transferring acyl groups other than amino-acyl groups	--	--
flavonoid 3'-monooxygenase	Cluster-29098.8396	615.554	138.214	2.172	1.3008e-05	0.0047208	2083	992170167	KXG30541.1	1264	4.1e-136	hypothetical protein SORBI_3004G201100 [Sorghum bicolor]	AY675076.1	AY675076	1314	0	Sorghum bicolor flavonoid 3'-hydroxylase gene, complete cds	K05280	E1.14.13.21	flavonoid 3'-monooxygenase	http://www.genome.jp/dbget-bin/www_bget?ko:K05280	Flavonoid 3'-monooxygenase CYP75B3 OS=Oryza sativa subsp. japonica OX=39947 GN=CYP75B3 PE=2 SV=1	Cytochrome P450	GO:0055114	oxidation-reduction process	GO:0016705//GO:0005506//GO:0020037	oxidoreductase activity, acting on paired donors, with incorporation or reduction of molecular oxygen//iron ion binding//heme binding	--	--
peroxidase	Cluster-29098.4690	47.2794	292.412	-2.6355	2.2753e-06	0.0013134	1390	992156109	KXG20141.1	1361	1.5e-147	hypothetical protein SORBI_3010G161600 [Sorghum bicolor]	XM_002437083.2	XM_002437083	580	0	PREDICTED: Sorghum bicolor peroxidase P7 (LOC8072693), mRNA	K00430	E1.11.1.7	peroxidase	http://www.genome.jp/dbget-bin/www_bget?ko:K00430	Q9FLC0	903	7.5e-96	Peroxidase 52 OS=Arabidopsis thaliana OX=3702 GN=PER52 PE=2 SV=1	PF00141	Peroxidase	GO:0006804//GO:0006979//GO:0055114	obsolete peroxidase reaction//response to oxidative stress//oxidation-reduction process	GO:0004601//GO:0020037	peroxidase activity//heme binding	--	--	--	--
peroxidase	Cluster-29098.22224	252.407	693.985	-1.4603	0.00025615	0.042011	503	242089639	XP_002440652.1	206	4.7e-14	peroxidase 5 [Sorghum bicolor]	XM_002440607.2	XM_002440607	211	3.43719e-105	PREDICTED: Sorghum bicolor peroxidase 5 (LOC8080921), mRNA	K00430	E1.11.1.7	peroxidase	http://www.genome.jp/dbget-bin/www_bget?ko:K00430	--	--	--	--	--	--	--	--	--	--	--	--	--	--
all-trans-nonaprenyl-diphosphate synthase	Cluster-2324.0	0	25.7142	-7.473	0.00010093	0.021289	586	223495850	EEF21956.1	251	3.3e-19	geranyl geranyl pyrophosphate synthase, putative, partial [Ricinus communis]	--	--	--	--	--	K05356	SPS, sds	all-trans-nonaprenyl-diphosphate synthase	http://www.genome.jp/dbget-bin/www_bget?ko:K05356	P0AD58	525	2.1e-52	Octaprenyl diphosphate synthase OS=Shigella flexneri OX=623 GN=ispB PE=3 SV=1	PF00348	Polyprenyl synthetase	GO:0008299	isoprenoid biosynthetic process	--	--	--	--	KOG0776	Geranylgeranyl pyrophosphate synthase/Polyprenyl synthetase
amidase	Cluster-29098.16578	27.0113	0	6.8952	0.00025747	0.042134	792	1205935346	XP_021309548.1	270	2.8e-21	putative amidase C869.01 [Sorghum bicolor]	XM_002462813.2	XM_002462813	116	3.5767e-52	PREDICTED: Sorghum bicolor putative amidase C869.01 (LOC8080676), mRNA	K01426	E3.5.1.4, amiE	amidase	http://www.genome.jp/dbget-bin/www_bget?ko:K01426	Probable amidase At4g34880 OS=Arabidopsis thaliana OX=3702 GN=At4g34880 PE=2 SV=1	--	--	--	--	--	--	--
4-hydroxyphenylpyruvate dioxygenase	Cluster-29098.7692	619.924	261.131	1.2437	3.9783e-05	0.010733	1736	242064140	XP_002453359.1	1701	7.2e-187	4-hydroxyphenylpyruvate dioxygenase [Sorghum bicolor]	XM_002453314.2	XM_002453314	1062	0	PREDICTED: Sorghum bicolor 4-hydroxyphenylpyruvate dioxygenase (LOC8077168), mRNA	K00457	HPD, hppD	4-hydroxyphenylpyruvate dioxygenase	http://www.genome.jp/dbget-bin/www_bget?ko:K00457	4-hydroxyphenylpyruvate dioxygenase OS=Hordeum vulgare OX=4513 PE=2 SV=1	U1 zinc finger	--	--	GO:0008270	zinc ion binding	--	--
sarcosine oxidase / L-pipecolate oxidase	Cluster-29098.10329	90.9717	11.4665	2.9183	0.00023507	0.039712	1481	241925983	EER99127.1	1924	8.5e-213	hypothetical protein SORBI_3002G253500 [Sorghum bicolor]	XM_002462561.2	XM_002462561	1089	0	PREDICTED: Sorghum bicolor probable sarcosine oxidase (LOC8055891), mRNA	K00306	PIPOX	sarcosine oxidase / L-pipecolate oxidase	http://www.genome.jp/dbget-bin/www_bget?ko:K00306	Probable sarcosine oxidase OS=Arabidopsis thaliana OX=3702 GN=At2g24580 PE=2 SV=1	Diacylglycerol kinase catalytic domain//Flavin containing amine oxidoreductase//3-hydroxyacyl-CoA dehydrogenase, NAD binding domain//FAD binding domain//Pyridine nucleotide-disulphide oxidoreductase//FAD dependent oxidoreductase	GO:0006550//GO:0018874//GO:0055114//GO:0006631//GO:0006552//GO:0006574//GO:0006633//GO:0006568//GO:0006554	isoleucine catabolic process//benzoate metabolic process//oxidation-reduction process//fatty acid metabolic process//leucine catabolic process//valine catabolic process//fatty acid biosynthetic process//tryptophan metabolic process//lysine catabolic process	GO:0016491//GO:0071949//GO:0016301//GO:0003857	oxidoreductase activity//FAD binding//kinase activity//3-hydroxyacyl-CoA dehydrogenase activity	--	--
hydroxypyruvate reductase	Cluster-29098.12344	2179.62	618.339	1.8178	2.4432e-07	0.00024948	1711	1205918377	XP_002465044.2	1434	6.5e-156	arogenate dehydratase 3, chloroplastic [Sorghum bicolor]	XM_002464999.2	XM_002464999	971	0	PREDICTED: Sorghum bicolor arogenate dehydratase 3, chloroplastic (LOC8063180), mRNA	K05359	ADT, PDT	arogenate/prephenate dehydratase	http://www.genome.jp/dbget-bin/www_bget?ko:K05359	Arogenate dehydratase 3, chloroplastic OS=Arabidopsis thaliana OX=3702 GN=ADT3 PE=1 SV=1	Prephenate dehydratase	GO:0009094//GO:0000162//GO:0006571	L-phenylalanine biosynthetic process//tryptophan biosynthetic process//tyrosine biosynthetic process	GO:0004664	prephenate dehydratase activity	--	--
4-hydroxyphenylpyruvate dioxygenase	Cluster-29098.7692	619.924	261.131	1.2437	3.9783e-05	0.010733	1736	242064140	XP_002453359.1	1701	7.2e-187	4-hydroxyphenylpyruvate dioxygenase [Sorghum bicolor]	XM_002453314.2	XM_002453314	1062	0	PREDICTED: Sorghum bicolor 4-hydroxyphenylpyruvate dioxygenase (LOC8077168), mRNA	K00457	HPD, hppD	4-hydroxyphenylpyruvate dioxygenase	http://www.genome.jp/dbget-bin/www_bget?ko:K00457	4-hydroxyphenylpyruvate dioxygenase OS=Hordeum vulgare OX=4513 PE=2 SV=1	U1 zinc finger	--	--	GO:0008270	zinc ion binding	--	--
3-deoxy-7-phosphoheptulonate synthase	Cluster-29098.12628	40.1859	259.769	-2.6945	5.8403e-08	7.7656e-05	1456	1149731170	XP_020190821.1	1500	1.2e-163	phospho-2-dehydro-3-deoxyheptonate aldolase 2, chloroplastic [Aegilops tauschii subsp. tauschii]	XM_002467717.2	XM_002467717	1042	0	PREDICTED: Sorghum bicolor phospho-2-dehydro-3-deoxyheptonate aldolase 1, chloroplastic (LOC8077116), mRNA	K01626	E2.5.1.54, aroF, aroG, aroH	3-deoxy-7-phosphoheptulonate synthase	http://www.genome.jp/dbget-bin/www_bget?ko:K01626	Q75LR2	1522	1.3e-167	Phospho-2-dehydro-3-deoxyheptonate aldolase 1, chloroplastic OS=Oryza sativa subsp. japonica OX=39947 GN=DAHPS1 PE=2 SV=2	PF01474//PF00873//PF08041	Class-II DAHP synthetase family//AcrB/AcrD/AcrF family//PetM family of cytochrome b6f complex subunit 7	GO:0009094//GO:0000162//GO:0006571//GO:0055085//GO:0009073	L-phenylalanine biosynthetic process//tryptophan biosynthetic process//tyrosine biosynthetic process//transmembrane transport//aromatic amino acid family biosynthetic process	GO:0003849//GO:0022857	3-deoxy-7-phosphoheptulonate synthase activity//transmembrane transporter activity	GO:0016020//GO:0009512	membrane//cytochrome b6f complex	--	--
3-deoxy-7-phosphoheptulonate synthase	Cluster-29098.16092	77.861	293.459	-1.9157	2.9296e-05	0.0086908	539	1394869230	PWZ13826.1	330	2.1e-28	Phospho-2-dehydro-3-deoxyheptonate aldolase 2, chloroplastic [Zea mays]	XM_002463154.2	XM_002463154	417	0	PREDICTED: Sorghum bicolor phospho-2-dehydro-3-deoxyheptonate aldolase 2, chloroplastic (LOC8079214), mRNA	K01626	E2.5.1.54, aroF, aroG, aroH	3-deoxy-7-phosphoheptulonate synthase	http://www.genome.jp/dbget-bin/www_bget?ko:K01626	Q75W16	316	3.4e-28	Phospho-2-dehydro-3-deoxyheptonate aldolase 2, chloroplastic OS=Oryza sativa subsp. japonica OX=39947 GN=DAHPS2 PE=2 SV=1	PF01474	Class-II DAHP synthetase family	GO:0000162//GO:0006571//GO:0009073//GO:0009094	tryptophan biosynthetic process//tyrosine biosynthetic process//aromatic amino acid family biosynthetic process//L-phenylalanine biosynthetic process	GO:0003849	3-deoxy-7-phosphoheptulonate synthase activity	--	--	--	--
hydroxymandelonitrile lyase	Cluster-29098.27538	149.493	922.613	-2.6241	4.7236e-09	1.0658e-05	1374	1205957492	XP_021316478.1	1051	1.3e-111	P-(S)-hydroxymandelonitrile lyase-like [Sorghum bicolor]	XM_021460803.1	XM_021460803	509	0	PREDICTED: Sorghum bicolor P-(S)-hydroxymandelonitrile lyase-like (LOC110435343), mRNA	K08249	E4.1.2.11	hydroxymandelonitrile lyase	http://www.genome.jp/dbget-bin/www_bget?ko:K08249	P52708	680	5.4e-70	P-(S)-hydroxymandelonitrile lyase OS=Sorghum bicolor OX=4558 PE=1 SV=2	PF00450	Serine carboxypeptidase	GO:0006508	proteolysis	GO:0004185	serine-type carboxypeptidase activity	--	--	--	--
hydroxymandelonitrile lyase	Cluster-29098.27536	145.947	1411.59	-3.2731	5.4829e-05	0.013886	2449	1205957492	XP_021316478.1	1339	9.6e-145	P-(S)-hydroxymandelonitrile lyase-like [Sorghum bicolor]	XM_021460803.1	XM_021460803	562	0	PREDICTED: Sorghum bicolor P-(S)-hydroxymandelonitrile lyase-like (LOC110435343), mRNA	K08249	E4.1.2.11	hydroxymandelonitrile lyase	http://www.genome.jp/dbget-bin/www_bget?ko:K08249	P52708	1005	2e-107	P-(S)-hydroxymandelonitrile lyase OS=Sorghum bicolor OX=4558 PE=1 SV=2	PF00450	Serine carboxypeptidase	GO:0006508	proteolysis	GO:0004185	serine-type carboxypeptidase activity	--	--	--	--
acylpyruvate hydrolase	Cluster-6018.1	144.858	377.131	-1.3802	0.00024805	0.040975	1183	1382774633	PUZ56675.1	999	1.2e-105	hypothetical protein GQ55_5G346600 [Panicum hallii var. hallii]	XM_025963624.1	XM_025963624	441	0	PREDICTED: Panicum hallii probable acylpyruvase FAHD2, mitochondrial (LOC112895647), mRNA	K01557	FAHD1	acylpyruvate hydrolase	http://www.genome.jp/dbget-bin/www_bget?ko:K01557	A3AJ77	879	3.9e-93	Probable acylpyruvase FAHD1, mitochondrial OS=Oryza sativa subsp. japonica OX=39947 GN=FAHD1 PE=3 SV=2	PF01557	Fumarylacetoacetate (FAA) hydrolase family	--	--	GO:0003824	catalytic activity	--	--	KOG1535	Predicted fumarylacetoacetate hydralase
gibberellin 2-beta-dioxygenase	Cluster-37110.0	95.0657	4.01081	4.3918	3.8449e-05	0.010526	1807	242042660	XP_002459201.1	1470	4.6e-160	gibberellin 2-beta-dioxygenase 8 [Sorghum bicolor]	XM_002459156.2	XM_002459156	795	0	PREDICTED: Sorghum bicolor gibberellin 2-beta-dioxygenase 8 (LOC8054497), transcript variant X1, mRNA	K04125	E1.14.11.13	gibberellin 2-oxidase	http://www.genome.jp/dbget-bin/www_bget?ko:K04125	Gibberellin 2-beta-dioxygenase 5 OS=Oryza sativa subsp. japonica OX=39947 GN=GA2OX5 PE=1 SV=1	2OG-Fe(II) oxygenase superfamily	GO:0055114	oxidation-reduction process	GO:0016491	oxidoreductase activity	--	--
cytokinin dehydrogenase	Cluster-17416.1	175.217	3.47604	5.4228	2.185e-09	6.0259e-06	1877	242051715	XP_002455003.1	2075	3.3e-230	cytokinin dehydrogenase 2 [Sorghum bicolor]	XM_002454958.2	XM_002454958	1243	0	PREDICTED: Sorghum bicolor cytokinin dehydrogenase 2 (LOC8081535), mRNA	K00279	CKX	cytokinin dehydrogenase	http://www.genome.jp/dbget-bin/www_bget?ko:K00279	Cytokinin dehydrogenase 2 OS=Oryza sativa subsp. japonica OX=39947 GN=CKX2 PE=2 SV=1	Cytokinin dehydrogenase 1, FAD and cytokinin binding//Di-sulfide bridge nucleocytoplasmic transport domain//FAD binding domain	GO:0055088//GO:0055114//GO:0009690	lipid homeostasis//oxidation-reduction process//cytokinin metabolic process	GO:0050660//GO:0016491//GO:0019139	flavin adenine dinucleotide binding//oxidoreductase activity//cytokinin dehydrogenase activity	GO:0031965	nuclear membrane
lipoxygenase	Cluster-29098.17408	736.167	233.82	1.6694	2.6571e-06	0.0014132	3286	1492204942	RLM74184.1	3914	0	putative lipoxygenase 8, chloroplastic [Panicum miliaceum]	XM_002445858.2	XM_002445858	2520	0	PREDICTED: Sorghum bicolor probable lipoxygenase 8, chloroplastic (LOC8055177), mRNA	K00454	LOX2S	lipoxygenase	http://www.genome.jp/dbget-bin/www_bget?ko:K00454	Probable lipoxygenase 8, chloroplastic OS=Oryza sativa subsp. japonica OX=39947 GN=CM-LOX2 PE=2 SV=1	Lipoxygenase	GO:0055114	oxidation-reduction process	GO:0016702//GO:0046872	oxidoreductase activity, acting on single donors with incorporation of molecular oxygen, incorporation of two atoms of oxygen//metal ion binding	--	--
auxin-responsive protein IAA	Cluster-31440.0	153.211	639.793	-2.0615	5.2365e-08	7.0894e-05	1356	241943170	EES16315.1	765	1.9e-78	hypothetical protein SORBI_3008G157000 [Sorghum bicolor]	XM_002442432.2	XM_002442432	525	0	PREDICTED: Sorghum bicolor auxin-responsive protein IAA31 (LOC8076648), mRNA	K14484	IAA	auxin-responsive protein IAA	http://www.genome.jp/dbget-bin/www_bget?ko:K14484	P0C133	548	1.1e-54	Auxin-responsive protein IAA31 OS=Oryza sativa subsp. japonica OX=39947 GN=IAA31 PE=2 SV=1	PF00564//PF03470	PB1 domain//XS zinc finger domain	GO:0031047	gene silencing by RNA	GO:0005515	protein binding	--	--	--	--
transcription factor TGA	Cluster-29098.10671	660.386	1930.58	-1.5476	1.4466e-06	0.00090514	2578	1174554874	OQU82411.1	1673	1.9e-183	hypothetical protein SORBI_3006G233500 [Sorghum bicolor]	XM_021463261.1	XM_021463261	764	0	PREDICTED: Sorghum bicolor transcription factor TGAL6-like (LOC110436358), transcript variant X1, mRNA	K14431	TGA	transcription factor TGA	http://www.genome.jp/dbget-bin/www_bget?ko:K14431	A0A0P0WFC8	1215	9.2e-132	Transcription factor TGAL6 OS=Oryza sativa subsp. japonica OX=39947 GN=TGAL6 PE=2 SV=1	PF07716//PF14144//PF00170//PF03131	Basic region leucine zipper//Seed dormancy control//bZIP transcription factor//bZIP Maf transcription factor	GO:0006351//GO:0006355	transcription, DNA-templated//regulation of transcription, DNA-templated	GO:0003700//GO:0043565//GO:0003677	DNA-binding transcription factor activity//sequence-specific DNA binding//DNA binding	GO:0005667//GO:0005634	transcription regulator complex//nucleus	--	--
