# Supplementary material for: Integrated Transcriptome and Metabolome Analysis to Identify Sugarcane Gene Defense against Fall Armyworm (Spodoptera frugiperda) Herbivory
Source: Int J Mol Sci. 2022 Nov 8;23(22):13712. doi: 10.3390/ijms232213712 (PMC9694286; doi:10.3390/ijms232213712)
Supplement: Supplementary file 1 [file ijms-23-13712-s001.zip › ijms-1999975-supplementary/Table S/Table S7.xlsx]

## Sheet: Sheet1
Cluster-29098.19666-2R	C2C2-Dof	C2C2->C2C2-Dof	Cluster-29098.19666	1239	1205949584	XP_002452623.2	393	2.4e-35	mucin-7 [Sorghum bicolor]	XM_002452578.2	XM_002452578	588	0	PREDICTED: Sorghum bicolor mucin-7 (LOC8071748), mRNA	--	--	--	--	Q6Z345	341	9.8e-31	Dof zinc finger protein 4 OS=Oryza sativa subsp. japonica OX=39947 GN=DOF4 PE=2 SV=1	PF00320//PF02701	GATA zinc finger//Dof domain, zinc finger	GO:0006355	regulation of transcription, DNA-templated	GO:0008270//GO:0003677//GO:0043565	zinc ion binding//DNA binding//sequence-specific DNA binding	--	--	--	--
Cluster-29098.20694-1F	DBB	DBB	Cluster-29098.20694	867	242076334	XP_002448103.1	728	2.4e-74	B-box zinc finger protein 24 [Sorghum bicolor]	XM_002448058.2	XM_002448058	453	0	PREDICTED: Sorghum bicolor B-box zinc finger protein 24 (LOC8073714), mRNA	--	--	--	--	Q96288	445	6e-43	B-box zinc finger protein 24 OS=Arabidopsis thaliana OX=3702 GN=BBX24 PE=1 SV=1	PF00643	B-box zinc finger	--	--	GO:0008270	zinc ion binding	--	--	--	--
Cluster-29098.6325-1F	TCP	TCP	Cluster-29098.6325	735	242084948	XP_002442899.1	529	2.4e-51	transcription factor PCF3 [Sorghum bicolor]	XM_002442854.2	XM_002442854	412	0	PREDICTED: Sorghum bicolor transcription factor PCF3 (LOC8076285), mRNA	--	--	--	--	Q53PH2	386	3.5e-36	Transcription factor PCF3 OS=Oryza sativa subsp. japonica OX=39947 GN=PCF3 PE=2 SV=1	--	--	--	--	--	--	--	--	--	--
Cluster-39392.0-0F	NAC	NAC	Cluster-39392.0	1585	242086406	XP_002443628.1	878	1.8e-91	transcription factor JUNGBRUNNEN 1 [Sorghum bicolor]	XM_002443583.2	XM_002443583	468	0	PREDICTED: Sorghum bicolor transcription factor JUNGBRUNNEN 1 (LOC8065221), mRNA	--	--	--	--	Q9SK55	553	3.3e-55	Transcription factor JUNGBRUNNEN 1 OS=Arabidopsis thaliana OX=3702 GN=JUB1 PE=1 SV=1	PF02365//PF05434	No apical meristem (NAM) protein//TMEM9	GO:0006355	regulation of transcription, DNA-templated	GO:0003677	DNA binding	GO:0016021	integral component of membrane	--	--
Cluster-29098.21724-0F	WRKY	WRKY	Cluster-29098.21724	984	1394863810	PWZ08407.1	616	2.7e-61	hypothetical protein Zm00014a_019660 [Zea mays]	BT085219.2	BT085219	625	0	Zea mays full-length cDNA clone ZM_BFb0336M03 mRNA, complete cds	K13424	WRKY33	WRKY transcription factor 33	http://www.genome.jp/dbget-bin/www_bget?ko:K13424	Q8S8P5	403	5.1e-38	Probable WRKY transcription factor 33 OS=Arabidopsis thaliana OX=3702 GN=WRKY33 PE=1 SV=2	PF03106	WRKY DNA -binding domain	GO:0006355	regulation of transcription, DNA-templated	GO:0043565//GO:0003700	sequence-specific DNA binding//DNA-binding transcription factor activity	GO:0005667	transcription regulator complex	--	--
Cluster-29098.21724-2F	WRKY	WRKY	Cluster-29098.21724	984	1394863810	PWZ08407.1	616	2.7e-61	hypothetical protein Zm00014a_019660 [Zea mays]	BT085219.2	BT085219	625	0	Zea mays full-length cDNA clone ZM_BFb0336M03 mRNA, complete cds	K13424	WRKY33	WRKY transcription factor 33	http://www.genome.jp/dbget-bin/www_bget?ko:K13424	Q8S8P5	403	5.1e-38	Probable WRKY transcription factor 33 OS=Arabidopsis thaliana OX=3702 GN=WRKY33 PE=1 SV=2	PF03106	WRKY DNA -binding domain	GO:0006355	regulation of transcription, DNA-templated	GO:0043565//GO:0003700	sequence-specific DNA binding//DNA-binding transcription factor activity	GO:0005667	transcription regulator complex	--	--
Cluster-29098.17253-1F	AP2/ERF-ERF	AP2/ERF->AP2/ERF-ERF	Cluster-29098.17253	1782	242036705	XP_002465747.1	783	2.1e-80	ethylene-responsive transcription factor 1 [Sorghum bicolor]	XM_002465702.2	XM_002465702	800	0	PREDICTED: Sorghum bicolor ethylene-responsive transcription factor 1 (LOC8082007), mRNA	--	--	--	--	P42736	222	8.9e-17	Ethylene-responsive transcription factor RAP2-3 OS=Arabidopsis thaliana OX=3702 GN=RAP2-3 PE=1 SV=2	PF00847	AP2 domain	GO:0006355	regulation of transcription, DNA-templated	GO:0003700	DNA-binding transcription factor activity	GO:0005667	transcription regulator complex	--	--
Cluster-29098.17759-0F	NAC	NAC	Cluster-29098.17759	1197	1205970860	XP_021320646.1	420	1.7e-38	NAC domain-containing protein 18 [Sorghum bicolor]	EU947918.1	EU947918	394	0	Zea mays clone 366228 mRNA sequence	--	--	--	--	O22798	175	1.7e-11	NAC domain-containing protein 41 OS=Arabidopsis thaliana OX=3702 GN=NAC041 PE=2 SV=1	PF02365	No apical meristem (NAM) protein	GO:0006355	regulation of transcription, DNA-templated	GO:0003677	DNA binding	--	--	--	--
Cluster-29098.17759-2F	NAC	NAC	Cluster-29098.17759	1197	1205970860	XP_021320646.1	420	1.7e-38	NAC domain-containing protein 18 [Sorghum bicolor]	EU947918.1	EU947918	394	0	Zea mays clone 366228 mRNA sequence	--	--	--	--	O22798	175	1.7e-11	NAC domain-containing protein 41 OS=Arabidopsis thaliana OX=3702 GN=NAC041 PE=2 SV=1	PF02365	No apical meristem (NAM) protein	GO:0006355	regulation of transcription, DNA-templated	GO:0003677	DNA binding	--	--	--	--
Cluster-29098.14552-1R	mTERF	mTERF	Cluster-29098.14552	1946	1205929027	XP_021307513.1	1168	5.2e-125	transcription termination factor MTEF1, chloroplastic [Sorghum bicolor]	XM_021451838.1	XM_021451838	976	0	PREDICTED: Sorghum bicolor transcription termination factor MTEF1, chloroplastic (LOC8080796), mRNA	K15032	MTERFD	mTERF domain-containing protein, mitochondrial	http://www.genome.jp/dbget-bin/www_bget?ko:K15032	Q84X53	238	1.4e-18	Transcription termination factor MTEF1, chloroplastic OS=Arabidopsis thaliana OX=3702 GN=MTERF1 PE=2 SV=2	PF00293//PF02536	NUDIX domain//mTERF	GO:0006355	regulation of transcription, DNA-templated	GO:0003690//GO:0016787	double-stranded DNA binding//hydrolase activity	--	--	--	--
Cluster-29098.13140-0F	NAC	NAC	Cluster-29098.13140	970	694880052	AIS74869.1	1224	8.3e-132	NAC1 [Miscanthus lutarioriparius]	XM_002439778.2	XM_002439778	801	0	PREDICTED: Sorghum bicolor NAC domain-containing protein 48 (LOC8076977), mRNA	--	--	--	--	Q7F2L3	940	2.7e-100	NAC domain-containing protein 48 OS=Oryza sativa subsp. japonica OX=39947 GN=NAC048 PE=1 SV=1	PF12300//PF02365	ATP-dependent RNA helicase RhlB//No apical meristem (NAM) protein	GO:0006355	regulation of transcription, DNA-templated	GO:0016817//GO:0003677	hydrolase activity, acting on acid anhydrides//DNA binding	--	--	--	--
Cluster-29098.30293-1R	WRKY	WRKY	Cluster-29098.30293	1687	241929010	EES02155.1	871	1.2e-90	hypothetical protein SORBI_3003G000600 [Sorghum bicolor]	XM_002456990.2	XM_002456990	484	0	PREDICTED: Sorghum bicolor WRKY transcription factor 6 (LOC8078066), transcript variant X1, mRNA	--	--	--	--	Q9C519	234	3.4e-18	WRKY transcription factor 6 OS=Arabidopsis thaliana OX=3702 GN=WRKY6 PE=1 SV=1	PF03106	WRKY DNA -binding domain	GO:0006355	regulation of transcription, DNA-templated	GO:0003700//GO:0043565	DNA-binding transcription factor activity//sequence-specific DNA binding	GO:0005667	transcription regulator complex	--	--
Cluster-29098.22978-2R	WRKY	WRKY	Cluster-29098.22978	1434	1162476808	XP_020393332.1	696	2e-70	uncharacterized protein LOC103627147 isoform X1 [Zea mays]	XM_020537743.2	XM_020537743	260	5.89549e-132	PREDICTED: Zea mays WRKY transcription factor WRKY51 (LOC103627147), transcript variant X1, mRNA	--	--	--	--	Q6IEN1	381	2.6e-35	WRKY transcription factor WRKY51 OS=Oryza sativa subsp. indica OX=39946 GN=WRKY51 PE=2 SV=1	PF03106	WRKY DNA -binding domain	GO:0006355	regulation of transcription, DNA-templated	GO:0003700//GO:0043565	DNA-binding transcription factor activity//sequence-specific DNA binding	GO:0005667	transcription regulator complex	--	--
Cluster-29098.15925-2R	DBB	DBB	Cluster-29098.15925	514	1238284337	PAN06970.1	633	1.5e-63	hypothetical protein PAHAL_1G302500 [Panicum hallii]	XM_002446689.2	XM_002446689	326	4.15032e-169	PREDICTED: Sorghum bicolor zinc finger protein CONSTANS-LIKE 4 (LOC8060206), mRNA	--	--	--	--	Q940T9	258	1.7e-21	Zinc finger protein CONSTANS-LIKE 4 OS=Arabidopsis thaliana OX=3702 GN=COL4 PE=2 SV=2	PF00643	B-box zinc finger	--	--	GO:0008270	zinc ion binding	--	--	--	--
Cluster-29098.19516-0R	HB-BELL	HB->HB-BELL	Cluster-29098.19516	2382	1174567053	OQU92237.1	1523	4.3e-166	hypothetical protein SORBI_3001G314900 [Sorghum bicolor]	XM_021449466.1	XM_021449466	1399	0	PREDICTED: Sorghum bicolor homeobox protein BEL1 homolog (LOC8062869), transcript variant X3, mRNA	--	--	--	--	Q38897	607	2.7e-61	Homeobox protein BEL1 homolog OS=Arabidopsis thaliana OX=3702 GN=BEL1 PE=1 SV=2	PF00046//PF05920	Homeodomain//Homeobox KN domain	GO:0006355	regulation of transcription, DNA-templated	GO:0003677	DNA binding	--	--	--	--
Cluster-29098.21443-1F	C2C2-CO-like	C2C2->C2C2-CO-like	Cluster-29098.21443	1952	242038385	XP_002466587.1	1279	7e-138	zinc finger protein CONSTANS-LIKE 16 [Sorghum bicolor]	XM_002466542.2	XM_002466542	852	0	PREDICTED: Sorghum bicolor zinc finger protein CONSTANS-LIKE 16 (LOC8062912), mRNA	--	--	--	--	Q8RWD0	437	1.1e-41	Zinc finger protein CONSTANS-LIKE 16 OS=Arabidopsis thaliana OX=3702 GN=COL16 PE=1 SV=2	PF00643//PF00569	B-box zinc finger//Zinc finger, ZZ type	--	--	GO:0008270	zinc ion binding	--	--	--	--
Cluster-29098.19625-0F	MYB-related	MYB->MYB-related	Cluster-29098.19625	1093	242079705	XP_002444621.1	865	4e-90	myb-related protein Zm38 [Sorghum bicolor]	XM_002444576.2	XM_002444576	606	0	PREDICTED: Sorghum bicolor myb-related protein Zm38 (LOC8057846), mRNA	K09422	MYBP	myb proto-oncogene protein, plant	http://www.genome.jp/dbget-bin/www_bget?ko:K09422	P20025	799	6.8e-84	Myb-related protein Zm38 OS=Zea mays OX=4577 PE=2 SV=1	--	--	--	--	--	--	--	--	--	--
Cluster-29098.15343-0R	PLATZ	PLATZ	Cluster-29098.15343	1709	241918741	EER91885.1	1004	4.7e-106	hypothetical protein SORBI_3001G288100 [Sorghum bicolor]	XM_002464842.2	XM_002464842	1205	0	PREDICTED: Sorghum bicolor uncharacterized LOC8055146 (LOC8055146), mRNA	--	--	--	--	--	--	--	--	--	--	--	--	--	--	--	--	--	--
Cluster-29098.25733-1R	Others	Others	Cluster-29098.25733	818	242062282	XP_002452430.1	365	2.8e-32	zinc finger protein CONSTANS-LIKE 3 [Sorghum bicolor]	XM_002452385.2	XM_002452385	446	0	PREDICTED: Sorghum bicolor zinc finger protein CONSTANS-LIKE 3 (LOC8059668), mRNA	--	--	--	--	Q940T9	210	1e-15	Zinc finger protein CONSTANS-LIKE 4 OS=Arabidopsis thaliana OX=3702 GN=COL4 PE=2 SV=2	PF06203	CCT motif	--	--	GO:0005515	protein binding	--	--	--	--
Cluster-31440.0-0R	AUX/IAA	AUX/IAA	Cluster-31440.0	1356	241943170	EES16315.1	765	1.9e-78	hypothetical protein SORBI_3008G157000 [Sorghum bicolor]	XM_002442432.2	XM_002442432	525	0	PREDICTED: Sorghum bicolor auxin-responsive protein IAA31 (LOC8076648), mRNA	K14484	IAA	auxin-responsive protein IAA	http://www.genome.jp/dbget-bin/www_bget?ko:K14484	P0C133	548	1.1e-54	Auxin-responsive protein IAA31 OS=Oryza sativa subsp. japonica OX=39947 GN=IAA31 PE=2 SV=1	PF00564//PF03470	PB1 domain//XS zinc finger domain	GO:0031047	gene silencing by RNA	GO:0005515	protein binding	--	--	--	--
Cluster-29098.14111-0F	bZIP	bZIP	Cluster-29098.14111	2272	1377213877	AVY91819.1	508	2e-48	bZIP transcription factor [Saccharum hybrid cultivar SP80-3280]	XM_002459964.2	XM_002459964	1301	0	PREDICTED: Sorghum bicolor bZIP transcription factor 44 (LOC8064675), mRNA	--	--	--	--	O65683	150	2.5e-08	bZIP transcription factor 11 OS=Arabidopsis thaliana OX=3702 GN=BZIP11 PE=1 SV=1	PF06156//PF09798//PF00916//PF01496//PF03131//PF07716//PF00170	Initiation control protein YabA//DNA damage checkpoint protein//Sulfate permease family//V-type ATPase 116kDa subunit family//bZIP Maf transcription factor//Basic region leucine zipper//bZIP transcription factor	GO:0006260//GO:0006355//GO:1902600//GO:0000077//GO:0008272	DNA replication//regulation of transcription, DNA-templated//proton transmembrane transport//DNA damage checkpoint//sulfate transport	GO:0015116//GO:0003700//GO:0015078//GO:0003677	sulfate transmembrane transporter activity//DNA-binding transcription factor activity//proton transmembrane transporter activity//DNA binding	GO:0005634//GO:0016021//GO:0005667//GO:0033179	nucleus//integral component of membrane//transcription regulator complex//proton-transporting V-type ATPase, V0 domain	--	--
Cluster-29098.10671-0F	bZIP	bZIP	Cluster-29098.10671	2578	1174554874	OQU82411.1	1673	1.9e-183	hypothetical protein SORBI_3006G233500 [Sorghum bicolor]	XM_021463261.1	XM_021463261	764	0	PREDICTED: Sorghum bicolor transcription factor TGAL6-like (LOC110436358), transcript variant X1, mRNA	K14431	TGA	transcription factor TGA	http://www.genome.jp/dbget-bin/www_bget?ko:K14431	A0A0P0WFC8	1215	9.2e-132	Transcription factor TGAL6 OS=Oryza sativa subsp. japonica OX=39947 GN=TGAL6 PE=2 SV=1	PF07716//PF14144//PF00170//PF03131	Basic region leucine zipper//Seed dormancy control//bZIP transcription factor//bZIP Maf transcription factor	GO:0006351//GO:0006355	transcription, DNA-templated//regulation of transcription, DNA-templated	GO:0003700//GO:0043565//GO:0003677	DNA-binding transcription factor activity//sequence-specific DNA binding//DNA binding	GO:0005667//GO:0005634	transcription regulator complex//nucleus	--	--
Cluster-26727.0-1F	C2C2-Dof	C2C2->C2C2-Dof	Cluster-26727.0	1423	242034069	XP_002464429.1	488	2.7e-46	dof zinc finger protein DOF2.4 [Sorghum bicolor]	XM_002464384.2	XM_002464384	784	0	PREDICTED: Sorghum bicolor dof zinc finger protein DOF2.4 (LOC8065811), transcript variant X1, mRNA	--	--	--	--	Q9M161	193	1.6e-13	Dof zinc finger protein DOF4.1 OS=Arabidopsis thaliana OX=3702 GN=DOF4.1 PE=2 SV=2	PF02701//PF00320//PF12297//PF03811	Dof domain, zinc finger//GATA zinc finger//Ellis van Creveld protein 2 like protein//InsA N-terminal domain	GO:0006313//GO:0006355//GO:0007224	transposition, DNA-mediated//regulation of transcription, DNA-templated//smoothened signaling pathway	GO:0008270//GO:0003677//GO:0043565	zinc ion binding//DNA binding//sequence-specific DNA binding	--	--	--	--
Cluster-29098.16977-1F	NF-YC	NF-Y->NF-YC	Cluster-29098.16977	2289	1174550082	OQU78230.1	1130	1.5e-120	hypothetical protein SORBI_3009G181900 [Sorghum bicolor]	XM_021447763.1	XM_021447763	1047	0	PREDICTED: Sorghum bicolor dr1-associated corepressor homolog (LOC8077043), mRNA	--	--	--	--	Q9LEI7	380	5.5e-35	Cysteine proteinase inhibitor OS=Hordeum vulgare OX=4513 GN=ICY PE=1 SV=1	PF16845//PF12235//PF00125//PF04971//PF00031	Aspartic acid proteinase inhibitor//Fragile X-related 1 protein core C terminal//Core histone H2A/H2B/H3/H4//Bacteriophage P21 holin S//Cystatin domain	GO:0019835	cytolysis	GO:0004869//GO:0003677//GO:0003723	cysteine-type endopeptidase inhibitor activity//DNA binding//RNA binding	GO:0000786	nucleosome	KOG1659	Class 2 transcription repressor NC2, alpha subunit (DRAP1)
Cluster-22574.0-0F	C2C2-Dof	C2C2->C2C2-Dof	Cluster-22574.0	1132	1205978848	XP_021302581.1	461	2.9e-43	dof zinc finger protein DOF5.1-like [Sorghum bicolor]	XM_021446906.1	XM_021446906	740	0	PREDICTED: Sorghum bicolor dof zinc finger protein DOF5.1-like (LOC110430048), mRNA	--	--	--	--	Q9M2U1	265	5.8e-22	Dof zinc finger protein DOF3.6 OS=Arabidopsis thaliana OX=3702 GN=DOF3.6 PE=1 SV=2	PF02701	Dof domain, zinc finger	GO:0006355	regulation of transcription, DNA-templated	GO:0003677	DNA binding	--	--	--	--
