# Supplementary material for: Integrated Transcriptome and Metabolome Analysis to Identify Sugarcane Gene Defense against Fall Armyworm (Spodoptera frugiperda) Herbivory
Source: Int J Mol Sci. 2022 Nov 8;23(22):13712. doi: 10.3390/ijms232213712 (PMC9694286; doi:10.3390/ijms232213712)
Supplement: Supplementary file 1 [file ijms-23-13712-s001.zip › ijms-1999975-supplementary/Table S/Table S8.xlsx]

## Sheet: Sheet1
基因名称	引物名称	序列（5'to3'）	产物大小（bp）
GAPDH （内参）	GAPDH F	CACGGCCACTGGAAGCA	101
	GAPDH R	TCCTCAGGGTTCCTGATGCC
Cluster-29098.17408	Cluster-29098.17408 F	TGCTGCGTAATGGCTTGAGAT	174
	Cluster-29098.17408 R	GCTTATATGGCTGGCACCTACA
Cluster-31440.0	Cluster-31440.0 F	TCCTCCTCTCCATGTCGTCTT	199
	Cluster-31440.0 R	GCTCGGCTCAGTCAAGAACA
Cluster-29098.25968	Cluster-29098.25968 F	AGCCAGTAGAGCAGTAGAGGAA	194
	Cluster-29098.25968 R	GGGTTGGACTTGAGCAGGAG
Cluster-29098.10444	Cluster-29098.10444 F	GGAGAAGCCGAACTACGACTAC	148
	Cluster-29098.10444 R	GCAGGTGATGAAGACGCCAC
