# Supplementary material for: Integrated Transcriptome and Metabolome Analysis to Identify Sugarcane Gene Defense against Fall Armyworm (Spodoptera frugiperda) Herbivory
Source: Int J Mol Sci. 2022 Nov 8;23(22):13712. doi: 10.3390/ijms232213712 (PMC9694286; doi:10.3390/ijms232213712)
Supplement: Supplementary file 1 [file ijms-23-13712-s001.zip › ijms-1999975-supplementary/Table S/Table S9.xlsx]

## Sheet: Sheet1
Table 3. Metabolite differential screening results.
Compared Samples	Num. of Total Ident.	Num. of Total Sig.	Num. of Sig.Up	Num. of Sig.down
HS.vs.CS_pos	756	279	139	140
HS.vs.CS_neg	406	155	76	79
